# Supplementary material for: Bacterial Profile of Dentine Caries and the Impact of pH on Bacterial Population Diversity
Source: PLoS One. 2014 Mar 27;9(3):e92940. doi: 10.1371/journal.pone.0092940 (PMC3968045; doi:10.1371/journal.pone.0092940)
Supplement: Table S1 — Details of the sample IDs, oligonucleotide description and MIDs and pH in Pool 1 and 2. (XLS) [file pone.0092940.s001.xls]

## Sheet: Pool_1
Table S1-Pool1. Details of the sample IDs, oligonucleotide description and MIDs and pH
Sample Name	Oligo Sequence	MID ID	Barcode(MID) sequence	pH	pH group	Layer
A1	CCATCTCATCCCTGCGTGTCTCCGACTCAGACGAGTGCGTTCCTACGGGAGGCAGCAGT	MID-1	ACGAGTGCGT	5.38	2	1
A2	CCATCTCATCCCTGCGTGTCTCCGACTCAGACGCTCGACATCCTACGGGAGGCAGCAGT	MID-2	ACGCTCGACA	5.31	2	2
A3	CCATCTCATCCCTGCGTGTCTCCGACTCAGAGCACTGTAGTCCTACGGGAGGCAGCAGT	MID-4	AGCACTGTAG	5.33	2	3
A4	CCATCTCATCCCTGCGTGTCTCCGACTCAGCGTGTCTCTATCCTACGGGAGGCAGCAGT	MID-7	CGTGTCTCTA	5.38	2	4
A5	CCATCTCATCCCTGCGTGTCTCCGACTCAGCTCGCGTGTCTCCTACGGGAGGCAGCAGT	MID-8	CTCGCGTGTC	6.72	5	5
B1	CCATCTCATCCCTGCGTGTCTCCGACTCAGTCTCTATGCGTCCTACGGGAGGCAGCAGT	MID-10	TCTCTATGCG	5.42	2	1
B2	CCATCTCATCCCTGCGTGTCTCCGACTCAGTGATACGTCTTCCTACGGGAGGCAGCAGT	MID-11	TGATACGTCT	5.2	2	2
B3	CCATCTCATCCCTGCGTGTCTCCGACTCAGCATAGTAGTGTCCTACGGGAGGCAGCAGT	MID-13	CATAGTAGTG	5.35	2	3
B4	CCATCTCATCCCTGCGTGTCTCCGACTCAGCGAGAGATACTCCTACGGGAGGCAGCAGT	MID-14	CGAGAGATAC	5.28	2	4
B5	CCATCTCATCCCTGCGTGTCTCCGACTCAGATACGACGTATCCTACGGGAGGCAGCAGT	MID-15	ATACGACGTA	5.62	3	5
D1	CCATCTCATCCCTGCGTGTCTCCGACTCAGTCACGTACTATCCTACGGGAGGCAGCAGT	MID-16	TCACGTACTA	5.49	2	1
D2	CCATCTCATCCCTGCGTGTCTCCGACTCAGCGTCTAGTACTCCTACGGGAGGCAGCAGT	MID-17	CGTCTAGTAC	5.61	3	2
D3	CCATCTCATCCCTGCGTGTCTCCGACTCAGTCTACGTAGCTCCTACGGGAGGCAGCAGT	MID-18	TCTACGTAGC	5.87	3	3
D4	CCATCTCATCCCTGCGTGTCTCCGACTCAGTGTACTACTCTCCTACGGGAGGCAGCAGT	MID-19	TGTACTACTC	6.37	4	4
D5	CCATCTCATCCCTGCGTGTCTCCGACTCAGACGACTACAGTCCTACGGGAGGCAGCAGT	MID-20	ACGACTACAG	6.89	5	5
E1	CCATCTCATCCCTGCGTGTCTCCGACTCAGCGTAGACTAGTCCTACGGGAGGCAGCAGT	MID-21	CGTAGACTAG	4.88	1	1
E2	CCATCTCATCCCTGCGTGTCTCCGACTCAGTACGAGTATGTCCTACGGGAGGCAGCAGT	MID-22	TACGAGTATG	4.91	1	2
E3	CCATCTCATCCCTGCGTGTCTCCGACTCAGTACTCTCGTGTCCTACGGGAGGCAGCAGT	MID-23	TACTCTCGTG	5.02	2	3
E4	CCATCTCATCCCTGCGTGTCTCCGACTCAGTAGAGACGAGTCCTACGGGAGGCAGCAGT	MID-24	TAGAGACGAG	5.08	2	4
E5	CCATCTCATCCCTGCGTGTCTCCGACTCAGTCGTCGCTCGTCCTACGGGAGGCAGCAGT	MID-25	TCGTCGCTCG	5.53	3	5
E6	CCATCTCATCCCTGCGTGTCTCCGACTCAGACGCGAGTATTCCTACGGGAGGCAGCAGT	MID-27	ACGCGAGTAT	7.39	5	6
G1	CCATCTCATCCCTGCGTGTCTCCGACTCAGACTACTATGTTCCTACGGGAGGCAGCAGT	MID-28	ACTACTATGT	5.82	3	1
G2	CCATCTCATCCCTGCGTGTCTCCGACTCAGAGACTATACTTCCTACGGGAGGCAGCAGT	MID-30	AGACTATACT	5.94	3	2
G3	CCATCTCATCCCTGCGTGTCTCCGACTCAGAGCGTCGTCTTCCTACGGGAGGCAGCAGT	MID-31	AGCGTCGTCT	6.08	4	3
G4	CCATCTCATCCCTGCGTGTCTCCGACTCAGAGTACGCTATTCCTACGGGAGGCAGCAGT	MID-32	AGTACGCTAT	6.44	4	4
G5	CCATCTCATCCCTGCGTGTCTCCGACTCAGATAGAGTACTTCCTACGGGAGGCAGCAGT	MID-33	ATAGAGTACT	6.8	5	5
H1	CCATCTCATCCCTGCGTGTCTCCGACTCAGCAGTAGACGTTCCTACGGGAGGCAGCAGT	MID-35	CAGTAGACGT	5.29	2	1
H2	CCATCTCATCCCTGCGTGTCTCCGACTCAGCGACGTGACTTCCTACGGGAGGCAGCAGT	MID-36	CGACGTGACT	5.4	2	2
H3	CCATCTCATCCCTGCGTGTCTCCGACTCAGTACACACACTTCCTACGGGAGGCAGCAGT	MID-37	TACACACACT	5.75	3	3
H4	CCATCTCATCCCTGCGTGTCTCCGACTCAGTACACGTGATTCCTACGGGAGGCAGCAGT	MID-38	TACACGTGAT	6.02	4	4
H5	CCATCTCATCCCTGCGTGTCTCCGACTCAGTACAGATCGTTCCTACGGGAGGCAGCAGT	MID-39	TACAGATCGT	7.06	5	5
J1	CCATCTCATCCCTGCGTGTCTCCGACTCAGTACGCTGTCTTCCTACGGGAGGCAGCAGT	MID-40	TACGCTGTCT	5.1	2	1
J2	CCATCTCATCCCTGCGTGTCTCCGACTCAGTAGTGTAGATTCCTACGGGAGGCAGCAGT	MID-41	TAGTGTAGAT	5.16	2	2
J3	CCATCTCATCCCTGCGTGTCTCCGACTCAGTCGATCACGTTCCTACGGGAGGCAGCAGT	MID-42	TCGATCACGT	6.82	5	3
J4	CCATCTCATCCCTGCGTGTCTCCGACTCAGTCGCACTAGTTCCTACGGGAGGCAGCAGT	MID-43	TCGCACTAGT	7.79	5	4
J5	CCATCTCATCCCTGCGTGTCTCCGACTCAGTCTAGCGACTTCCTACGGGAGGCAGCAGT	MID-44	TCTAGCGACT	7.7	5	5
L1	CCATCTCATCCCTGCGTGTCTCCGACTCAGTCTATACTATTCCTACGGGAGGCAGCAGT	MID-45	TCTATACTAT	5.42	2	1
L2	CCATCTCATCCCTGCGTGTCTCCGACTCAGTGACGTATGTTCCTACGGGAGGCAGCAGT	MID-46	TGACGTATGT	5.56	3	2
L3	CCATCTCATCCCTGCGTGTCTCCGACTCAGTGTGAGTAGTTCCTACGGGAGGCAGCAGT	MID-47	TGTGAGTAGT	5.78	3	3
L4	CCATCTCATCCCTGCGTGTCTCCGACTCAGACAGTATATATCCTACGGGAGGCAGCAGT	MID-48	ACAGTATATA	5.87	3	4
Sample Name	Oligo Sequence	MID ID	Barcode(MID) sequence	pH	pH group	Layer
L5	CCATCTCATCCCTGCGTGTCTCCGACTCAGACTAGCAGTATCCTACGGGAGGCAGCAGT	MID-50	ACTAGCAGTA	6.76	5	5
N1	CCATCTCATCCCTGCGTGTCTCCGACTCAGAGCTCACGTATCCTACGGGAGGCAGCAGT	MID-51	AGCTCACGTA	5.15	2	1
N2	CCATCTCATCCCTGCGTGTCTCCGACTCAGAGTATACATATCCTACGGGAGGCAGCAGT	MID-52	AGTATACATA	5.15	2	2
N3	CCATCTCATCCCTGCGTGTCTCCGACTCAGAGTCGAGAGATCCTACGGGAGGCAGCAGT	MID-53	AGTCGAGAGA	5.25	2	3
N4	CCATCTCATCCCTGCGTGTCTCCGACTCAGAGTGCTACGATCCTACGGGAGGCAGCAGT	MID-54	AGTGCTACGA	6.06	4	4
N5	CCATCTCATCCCTGCGTGTCTCCGACTCAGCGATCGTATATCCTACGGGAGGCAGCAGT	MID-55	CGATCGTATA	7.07	5	5
O1	CCATCTCATCCCTGCGTGTCTCCGACTCAGCGCAGTACGATCCTACGGGAGGCAGCAGT	MID-56	CGCAGTACGA	5.31	2	1
O2	CCATCTCATCCCTGCGTGTCTCCGACTCAGCGCGTATACATCCTACGGGAGGCAGCAGT	MID-57	CGCGTATACA	5.24	2	2
O3	CCATCTCATCCCTGCGTGTCTCCGACTCAGCGTACAGTCATCCTACGGGAGGCAGCAGT	MID-58	CGTACAGTCA	5.42	2	3
O4	CCATCTCATCCCTGCGTGTCTCCGACTCAGCGTACTCAGATCCTACGGGAGGCAGCAGT	MID-59	CGTACTCAGA	5.31	2	4
O5	CCATCTCATCCCTGCGTGTCTCCGACTCAGCTACGCTCTATCCTACGGGAGGCAGCAGT	MID-60	CTACGCTCTA	5.41	2	5
P1	CCATCTCATCCCTGCGTGTCTCCGACTCAGTACGTCATCATCCTACGGGAGGCAGCAGT	MID-62	TACGTCATCA	6.86	5	1
P2	CCATCTCATCCCTGCGTGTCTCCGACTCAGTAGTCGCATATCCTACGGGAGGCAGCAGT	MID-63	TAGTCGCATA	6.99	5	2
P3	CCATCTCATCCCTGCGTGTCTCCGACTCAGTATGCTAGTATCCTACGGGAGGCAGCAGT	MID-65	TATGCTAGTA	7.16	5	3
P4	CCATCTCATCCCTGCGTGTCTCCGACTCAGTCGATAGTGATCCTACGGGAGGCAGCAGT	MID-67	TCGATAGTGA	7.32	5	4
P5	CCATCTCATCCCTGCGTGTCTCCGACTCAGTGTAGTGTGATCCTACGGGAGGCAGCAGT	MID-71	TGTAGTGTGA	7.4	5	5
roche797R	CCTATCCCCTGTGTGCCTTGGCAGTCTCAGGGACTACCAGGGTATCTAATCCTGTT	-

## Sheet: Pool_2
Table S1-Pool2. Details of the sample IDs, oligonucleotide description and MIDs and pH
Sample Name	Oligo Sequence	MID ID	Barcode(MID) sequence	pH	pH group	Layer
R1	CCATCTCATCCCTGCGTGTCTCCGACTCAGACGAGTGCGTTCCTACGGGAGGCAGCAGT	MID-1	ACGAGTGCGT	5.36	2	1
R2	CCATCTCATCCCTGCGTGTCTCCGACTCAGACGCTCGACATCCTACGGGAGGCAGCAGT	MID-2	ACGCTCGACA	5.71	3	2
R3	CCATCTCATCCCTGCGTGTCTCCGACTCAGAGCACTGTAGTCCTACGGGAGGCAGCAGT	MID-4	AGCACTGTAG	6.47	4	3
R4	CCATCTCATCCCTGCGTGTCTCCGACTCAGCGTGTCTCTATCCTACGGGAGGCAGCAGT	MID-7	CGTGTCTCTA	7.56	5	4
T1	CCATCTCATCCCTGCGTGTCTCCGACTCAGCTCGCGTGTCTCCTACGGGAGGCAGCAGT	MID-8	CTCGCGTGTC	4.75	1	1
T2	CCATCTCATCCCTGCGTGTCTCCGACTCAGTCTCTATGCGTCCTACGGGAGGCAGCAGT	MID-10	TCTCTATGCG	4.85	1	2
T3	CCATCTCATCCCTGCGTGTCTCCGACTCAGTGATACGTCTTCCTACGGGAGGCAGCAGT	MID-11	TGATACGTCT	5	1	3
T4	CCATCTCATCCCTGCGTGTCTCCGACTCAGCATAGTAGTGTCCTACGGGAGGCAGCAGT	MID-13	CATAGTAGTG	6.02	4	4
U1	CCATCTCATCCCTGCGTGTCTCCGACTCAGCGAGAGATACTCCTACGGGAGGCAGCAGT	MID-14	CGAGAGATAC	4.95	1	1
U2	CCATCTCATCCCTGCGTGTCTCCGACTCAGATACGACGTATCCTACGGGAGGCAGCAGT	MID-15	ATACGACGTA	4.95	1	2
U3	CCATCTCATCCCTGCGTGTCTCCGACTCAGTCACGTACTATCCTACGGGAGGCAGCAGT	MID-16	TCACGTACTA	5.13	2	3
U4	CCATCTCATCCCTGCGTGTCTCCGACTCAGCGTCTAGTACTCCTACGGGAGGCAGCAGT	MID-17	CGTCTAGTAC	6.18	4	4
V1	CCATCTCATCCCTGCGTGTCTCCGACTCAGTCTACGTAGCTCCTACGGGAGGCAGCAGT	MID-18	TCTACGTAGC	5.56	3	1
V2	CCATCTCATCCCTGCGTGTCTCCGACTCAGTGTACTACTCTCCTACGGGAGGCAGCAGT	MID-19	TGTACTACTC	5.65	3	2
V3	CCATCTCATCCCTGCGTGTCTCCGACTCAGACGACTACAGTCCTACGGGAGGCAGCAGT	MID-20	ACGACTACAG	5.87	3	3
V4	CCATCTCATCCCTGCGTGTCTCCGACTCAGCGTAGACTAGTCCTACGGGAGGCAGCAGT	MID-21	CGTAGACTAG	6.55	5	4
W1	CCATCTCATCCCTGCGTGTCTCCGACTCAGTACGAGTATGTCCTACGGGAGGCAGCAGT	MID-22	TACGAGTATG	5.3	2	1
W2	CCATCTCATCCCTGCGTGTCTCCGACTCAGTACTCTCGTGTCCTACGGGAGGCAGCAGT	MID-23	TACTCTCGTG	5.81	3	2
W3	CCATCTCATCCCTGCGTGTCTCCGACTCAGTAGAGACGAGTCCTACGGGAGGCAGCAGT	MID-24	TAGAGACGAG	5.97	3	3
W4	CCATCTCATCCCTGCGTGTCTCCGACTCAGTCGTCGCTCGTCCTACGGGAGGCAGCAGT	MID-25	TCGTCGCTCG	6.76	5	4
M1	CCATCTCATCCCTGCGTGTCTCCGACTCAGACGCGAGTATTCCTACGGGAGGCAGCAGT	MID-27	ACGCGAGTAT	4.54	1	1
M2	CCATCTCATCCCTGCGTGTCTCCGACTCAGACTACTATGTTCCTACGGGAGGCAGCAGT	MID-28	ACTACTATGT	4.68	1	2
M3	CCATCTCATCCCTGCGTGTCTCCGACTCAGAGACTATACTTCCTACGGGAGGCAGCAGT	MID-30	AGACTATACT	4.73	1	3
M4	CCATCTCATCCCTGCGTGTCTCCGACTCAGAGCGTCGTCTTCCTACGGGAGGCAGCAGT	MID-31	AGCGTCGTCT	4.98	1	4
K1	CCATCTCATCCCTGCGTGTCTCCGACTCAGAGTACGCTATTCCTACGGGAGGCAGCAGT	MID-32	AGTACGCTAT	5.43	2	1
K2	CCATCTCATCCCTGCGTGTCTCCGACTCAGATAGAGTACTTCCTACGGGAGGCAGCAGT	MID-33	ATAGAGTACT	5.82	3	2
K3	CCATCTCATCCCTGCGTGTCTCCGACTCAGCAGTAGACGTTCCTACGGGAGGCAGCAGT	MID-35	CAGTAGACGT	5.85	3	3
K4	CCATCTCATCCCTGCGTGTCTCCGACTCAGCGACGTGACTTCCTACGGGAGGCAGCAGT	MID-36	CGACGTGACT	6.1	4	4
Y1	CCATCTCATCCCTGCGTGTCTCCGACTCAGTACACACACTTCCTACGGGAGGCAGCAGT	MID-37	TACACACACT	5.62	3	1
Y2	CCATCTCATCCCTGCGTGTCTCCGACTCAGTACACGTGATTCCTACGGGAGGCAGCAGT	MID-38	TACACGTGAT	5.72	3	2
Y3	CCATCTCATCCCTGCGTGTCTCCGACTCAGTACAGATCGTTCCTACGGGAGGCAGCAGT	MID-39	TACAGATCGT	5.72	3	3
Y4	CCATCTCATCCCTGCGTGTCTCCGACTCAGTACGCTGTCTTCCTACGGGAGGCAGCAGT	MID-40	TACGCTGTCT	6.1	4	4
Q1	CCATCTCATCCCTGCGTGTCTCCGACTCAGTAGTGTAGATTCCTACGGGAGGCAGCAGT	MID-41	TAGTGTAGAT	6.38	4	1
Q2	CCATCTCATCCCTGCGTGTCTCCGACTCAGTCGATCACGTTCCTACGGGAGGCAGCAGT	MID-42	TCGATCACGT	6.44	4	2
Q3	CCATCTCATCCCTGCGTGTCTCCGACTCAGTCGCACTAGTTCCTACGGGAGGCAGCAGT	MID-43	TCGCACTAGT	6.68	5	3
Q4	CCATCTCATCCCTGCGTGTCTCCGACTCAGTCTAGCGACTTCCTACGGGAGGCAGCAGT	MID-44	TCTAGCGACT	7.02	5	4
S1	CCATCTCATCCCTGCGTGTCTCCGACTCAGTCTATACTATTCCTACGGGAGGCAGCAGT	MID-45	TCTATACTAT	5.55	3	1
S2	CCATCTCATCCCTGCGTGTCTCCGACTCAGTGACGTATGTTCCTACGGGAGGCAGCAGT	MID-46	TGACGTATGT	5.8	3	2
S3	CCATCTCATCCCTGCGTGTCTCCGACTCAGTGTGAGTAGTTCCTACGGGAGGCAGCAGT	MID-47	TGTGAGTAGT	5.96	3	3
S4	CCATCTCATCCCTGCGTGTCTCCGACTCAGACAGTATATATCCTACGGGAGGCAGCAGT	MID-48	ACAGTATATA	6.1	4	4
I1	CCATCTCATCCCTGCGTGTCTCCGACTCAGACTAGCAGTATCCTACGGGAGGCAGCAGT	MID-50	ACTAGCAGTA	6.78	5	1
Sample Name	Oligo Sequence	MID ID	Barcode(MID) sequence	pH	pH group	Layer
I2	CCATCTCATCCCTGCGTGTCTCCGACTCAGAGCTCACGTATCCTACGGGAGGCAGCAGT	MID-51	AGCTCACGTA	6.92	5	2
I3	CCATCTCATCCCTGCGTGTCTCCGACTCAGAGTATACATATCCTACGGGAGGCAGCAGT	MID-52	AGTATACATA	6.94	5	3
I4	CCATCTCATCCCTGCGTGTCTCCGACTCAGAGTCGAGAGATCCTACGGGAGGCAGCAGT	MID-53	AGTCGAGAGA	7.12	5	4
X1	CCATCTCATCCCTGCGTGTCTCCGACTCAGAGTGCTACGATCCTACGGGAGGCAGCAGT	MID-54	AGTGCTACGA	5.93	3	1
X2	CCATCTCATCCCTGCGTGTCTCCGACTCAGCGATCGTATATCCTACGGGAGGCAGCAGT	MID-55	CGATCGTATA	6.1	4	2
X3	CCATCTCATCCCTGCGTGTCTCCGACTCAGCGCAGTACGATCCTACGGGAGGCAGCAGT	MID-56	CGCAGTACGA	6.5	4	3
X4	CCATCTCATCCCTGCGTGTCTCCGACTCAGCGCGTATACATCCTACGGGAGGCAGCAGT	MID-57	CGCGTATACA	6.88	5	4
C1	CCATCTCATCCCTGCGTGTCTCCGACTCAGCGTACAGTCATCCTACGGGAGGCAGCAGT	MID-58	CGTACAGTCA	5.22	2	1
C2	CCATCTCATCCCTGCGTGTCTCCGACTCAGCGTACTCAGATCCTACGGGAGGCAGCAGT	MID-59	CGTACTCAGA	5.35	2	2
C3	CCATCTCATCCCTGCGTGTCTCCGACTCAGCTACGCTCTATCCTACGGGAGGCAGCAGT	MID-60	CTACGCTCTA	5.71	3	3
C4	CCATCTCATCCCTGCGTGTCTCCGACTCAGTACGTCATCATCCTACGGGAGGCAGCAGT	MID-62	TACGTCATCA	6.6	5	4
F1	CCATCTCATCCCTGCGTGTCTCCGACTCAGTAGTCGCATATCCTACGGGAGGCAGCAGT	MID-63	TAGTCGCATA	5.77	3	1
F2	CCATCTCATCCCTGCGTGTCTCCGACTCAGTATGCTAGTATCCTACGGGAGGCAGCAGT	MID-65	TATGCTAGTA	5.83	3	2
F3	CCATCTCATCCCTGCGTGTCTCCGACTCAGTCGATAGTGATCCTACGGGAGGCAGCAGT	MID-67	TCGATAGTGA	5.84	3	3
F4	CCATCTCATCCCTGCGTGTCTCCGACTCAGTGTAGTGTGATCCTACGGGAGGCAGCAGT	MID-71	TGTAGTGTGA	5.91	3	4
roche797R	CCTATCCCCTGTGTGCCTTGGCAGTCTCAGGGACTACCAGGGTATCTAATCCTGTT	-
