# Supplementary material for: Bacterial Profile of Dentine Caries and the Impact of pH on Bacterial Population Diversity
Source: PLoS One. 2014 Mar 27;9(3):e92940. doi: 10.1371/journal.pone.0092940 (PMC3968045; doi:10.1371/journal.pone.0092940)
Supplement: Table S2 — Details of the processed sequences from raw sequences to quality filtering, de-noising and chimera check. (XLS) [file pone.0092940.s002.xls]

## Sheet: Table_S2a
Table S2a. Details of the processed sequences from raw sequences to quality filtering, denoising and chimera check
	Pool 1	Pool 2	Total	Lost	% Lost from original raw sequences
Number of Samples	55	55	110
Number raw input sequences	218164	231598	449762
Length outside bounds of 200 and 1000	20844	22624	43468
Num ambiguous bases exceeds limit of 0	3802	3745	7547
Missing Quality Score	0	0	0
Mean qual score below minimum of 25	82	109	191
Max homopolymer run exceeds limit of 6	633	977	1610
Num mismatches in primer exceeds limit of 0	6824	6982	13806
Raw length min/max/avg	41.0/1017.0/402.6	41.0/1003.0/402.8	41.0/ 1017.0/ 402.7
Wrote length min/max/avg	200.0/517.0/435.7	200.0/525.0/436.8	200.0/ 525.0/ 436.0
Barcodes corrected/not	669/12	734/8	1403/ 20
Sample sequence count min/max/mean	647 / 8131 / 3381.22	698 / 24204 / 3584.60	647/ 24204 / 3420.71
Total number sequence written (Quality Filtered)	185967	197153	383120	14.9%	14.9%
Total number sequence written (Quality filtered and denoised)	_	_	379214	1.1%	0.8% (15.7-14.9)
Total number sequence written (Quality filtered and denoised and Chimera checked)	_	_	296534	21.9%	19.2% (34.1-14.9)
average read length of the representative OTUs			429

## Sheet: Table_S2b
Sample Label	MID ID	Barcode(MID) sequence	measuredpH	pH group	Layer	Num Seqs:Quality Filtered	Num Seqs:Quality Filtered and Denoised	Num Seqs:Quality Filtered and Denoised and Chimera checked
A1	MID-1	ACGAGTGCGT	5.38	2	1	2465	2456	778
A2	MID-2	ACGCTCGACA	5.31	2	2	1786	1780	808
A3	MID-4	AGCACTGTAG	5.33	2	3	1962	1960	1364
A4	MID-7	CGTGTCTCTA	5.38	2	4	2171	2169	1699
A5	MID-8	CTCGCGTGTC	6.72	5	5	6465	6462	5678
B1	MID-10	TCTCTATGCG	5.42	2	1	647	640	431
B2	MID-11	TGATACGTCT	5.2	2	2	2598	2548	1580
B3	MID-13	CATAGTAGTG	5.35	2	3	2328	2301	1622
B4	MID-14	CGAGAGATAC	5.28	2	4	1941	1915	1674
B5	MID-15	ATACGACGTA	5.62	3	5	2133	2116	1917
C1	MID-58	CGTACAGTCA	5.22	2	1	2773	2765	2745
C2	MID-59	CGTACTCAGA	5.35	2	2	2477	2469	2428
C3	MID-60	CTACGCTCTA	5.71	3	3	4045	4029	4012
C4	MID-62	TACGTCATCA	6.6	5	4	5824	5807	5777
D1	MID-16	TCACGTACTA	5.49	2	1	2127	2093	1594
D2	MID-17	CGTCTAGTAC	5.61	3	2	1600	1573	1425
D3	MID-18	TCTACGTAGC	5.87	3	3	2421	2359	2163
D4	MID-19	TGTACTACTC	6.37	4	4	2814	2764	2720
D5	MID-20	ACGACTACAG	6.89	5	5	2326	2286	2183
E1	MID-21	CGTAGACTAG	4.88	1	1	2342	2336	1790
E2	MID-22	TACGAGTATG	4.91	1	2	2351	2339	1786
E3	MID-23	TACTCTCGTG	5.02	2	3	2386	2378	1530
E4	MID-24	TAGAGACGAG	5.08	2	4	2849	2843	2379
E5	MID-25	TCGTCGCTCG	5.53	3	5	2354	2348	1780
E6	MID-27	ACGCGAGTAT	7.39	5	6	2877	2864	2228
F1	MID-63	TAGTCGCATA	5.77	3	1	3138	3066	2562
F2	MID-65	TATGCTAGTA	5.83	3	2	2927	2856	2586
F3	MID-67	TCGATAGTGA	5.84	3	3	2960	2922	2573
F4	MID-71	TGTAGTGTGA	5.91	3	4	3092	3056	2887
G1	MID-28	ACTACTATGT	5.82	3	1	2513	2467	1950
G2	MID-30	AGACTATACT	5.94	3	2	2632	2595	2200
G3	MID-31	AGCGTCGTCT	6.08	4	3	3811	3785	2657
G4	MID-32	AGTACGCTAT	6.44	4	4	5430	5379	5070
G5	MID-33	ATAGAGTACT	6.8	5	5	5862	5793	5509
H1	MID-35	CAGTAGACGT	5.29	2	1	5815	5774	1836
H2	MID-36	CGACGTGACT	5.4	2	2	3479	3448	1675
H3	MID-37	TACACACACT	5.75	3	3	8131	8116	3250
H4	MID-38	TACACGTGAT	6.02	4	4	5859	5855	3451
Label	MID ID	Barcode(MID) sequence	pH	pH group	Layer	Num Seqs:Quality Filtered	Num Seqs:Quality Filtered and Denoised	Num Seqs:Quality Filtered and Denoised and Chimera checked
H5	MID-39	TACAGATCGT	7.06	5	5	6184	6167	4797
I1	MID-50	ACTAGCAGTA	6.78	5	1	2911	2873	2105
I2	MID-51	AGCTCACGTA	6.92	5	2	2735	2679	1937
I3	MID-52	AGTATACATA	6.94	5	3	4624	4553	3063
I4	MID-53	AGTCGAGAGA	7.12	5	4	3880	3868	2806
J1	MID-40	TACGCTGTCT	5.1	2	1	0	0	0
J2	MID-41	TAGTGTAGAT	5.16	2	2	2487	2460	2000
J3	MID-42	TCGATCACGT	6.82	5	3	5797	5781	4160
J4	MID-43	TCGCACTAGT	7.79	5	4	6653	6650	4518
J5	MID-44	TCTAGCGACT	7.7	5	5	1528	1524	1471
K1	MID-32	AGTACGCTAT	5.43	2	1	3045	3015	2783
K2	MID-33	ATAGAGTACT	5.82	3	2	3116	3078	2836
K3	MID-35	CAGTAGACGT	5.85	3	3	3126	3090	2886
K4	MID-36	CGACGTGACT	6.1	4	4	2791	2776	2686
L1	MID-45	TCTATACTAT	5.42	2	1	2892	2866	2551
L2	MID-46	TGACGTATGT	5.56	3	2	2262	2233	2054
L3	MID-47	TGTGAGTAGT	5.78	3	3	1766	1722	1695
L4	MID-48	ACAGTATATA	5.87	3	4	3127	3070	2826
L5	MID-50	ACTAGCAGTA	6.76	5	5	2859	2841	2700
M1	MID-27	ACGCGAGTAT	4.54	1	1	3263	3210	945
M2	MID-28	ACTACTATGT	4.68	1	2	3381	3347	906
M3	MID-30	AGACTATACT	4.73	1	3	3251	3222	1088
M4	MID-31	AGCGTCGTCT	4.98	1	4	3202	3191	1232
N1	MID-51	AGCTCACGTA	5.15	2	1	2793	2750	2380
N2	MID-52	AGTATACATA	5.15	2	2	2964	2917	2372
N3	MID-53	AGTCGAGAGA	5.25	2	3	2918	2873	2731
N4	MID-54	AGTGCTACGA	6.06	4	4	2344	2318	2216
N5	MID-55	CGATCGTATA	7.07	5	5	3068	3044	2788
O1	MID-56	CGCAGTACGA	5.31	2	1	2839	2787	1895
O2	MID-57	CGCGTATACA	5.24	2	2	2921	2885	2247
O3	MID-58	CGTACAGTCA	5.42	2	3	4640	4602	3183
O4	MID-59	CGTACTCAGA	5.31	2	4	4614	4592	2747
O5	MID-60	CTACGCTCTA	5.41	2	5	4713	4675	2986
P1	MID-62	TACGTCATCA	6.86	5	1	4555	4451	3902
P2	MID-63	TAGTCGCATA	6.99	5	2	4339	4256	3827
P3	MID-65	TATGCTAGTA	7.16	5	3	4000	3955	3664
P4	MID-67	TCGATAGTGA	7.32	5	4	4634	4570	4505
P5	MID-71	TGTAGTGTGA	7.4	5	5	4595	4549	4441
Label	MID ID	Barcode(MID) sequence	pH	pH group	Layer	Num Seqs:Quality Filtered	Num Seqs:Quality Filtered and Denoised	Num Seqs:Quality Filtered and Denoised and Chimera checked
Q1	MID-41	TAGTGTAGAT	6.38	4	1	2715	2592	2313
Q2	MID-42	TCGATCACGT	6.44	4	2	3060	3019	2682
Q3	MID-43	TCGCACTAGT	6.68	5	3	3023	3007	2552
Q4	MID-44	TCTAGCGACT	7.02	5	4	5273	5239	5175
R1	MID-1	ACGAGTGCGT	5.36	2	1	2769	2685	2472
R2	MID-2	ACGCTCGACA	5.71	3	2	2958	2879	2749
R3	MID-4	AGCACTGTAG	6.47	4	3	5181	5073	3779
R4	MID-7	CGTGTCTCTA	7.56	5	4	698	681	620
S1	MID-45	TCTATACTAT	5.55	3	1	4410	4320	2843
S2	MID-46	TGACGTATGT	5.8	3	2	3268	3200	2302
S3	MID-47	TGTGAGTAGT	5.96	3	3	3264	3219	2576
S4	MID-48	ACAGTATATA	6.1	4	4	3500	3479	3466
T1	MID-8	CTCGCGTGTC	4.75	1	1	2733	2717	904
T2	MID-10	TCTCTATGCG	4.85	1	2	3148	3141	949
T3	MID-11	TGATACGTCT	5	1	3	2922	2918	2289
T4	MID-13	CATAGTAGTG	6.02	4	4	3215	3213	1632
U1	MID-14	CGAGAGATAC	4.95	1	1	2945	2919	1209
U2	MID-15	ATACGACGTA	4.95	1	2	2544	2522	1551
U3	MID-16	TCACGTACTA	5.13	2	3	2848	2813	1614
U4	MID-17	CGTCTAGTAC	6.18	4	4	3349	3337	2542
V1	MID-18	TCTACGTAGC	5.56	3	1	3137	3084	2271
V2	MID-19	TGTACTACTC	5.65	3	2	2729	2677	2339
V3	MID-20	ACGACTACAG	5.87	3	3	2923	2873	2541
V4	MID-21	CGTAGACTAG	6.55	5	4	24204	24171	21474
W1	MID-22	TACGAGTATG	5.3	2	1	3044	2988	2821
W2	MID-23	TACTCTCGTG	5.81	3	2	2979	2964	2834
W3	MID-24	TAGAGACGAG	5.97	3	3	3165	3143	3045
W4	MID-25	TCGTCGCTCG	6.76	5	4	2749	2726	2667
X1	MID-54	AGTGCTACGA	5.93	3	1	3034	2990	2119
X2	MID-55	CGATCGTATA	6.1	4	2	2964	2927	2409
X3	MID-56	CGCAGTACGA	6.5	4	3	3203	3186	2931
X4	MID-57	CGCGTATACA	6.88	5	4	3316	3312	3296
Y1	MID-37	TACACACACT	5.62	3	1	3130	3004	2465
Y2	MID-38	TACACGTGAT	5.72	3	2	2946	2859	2525
Y3	MID-39	TACAGATCGT	5.72	3	3	3246	3185	2352
Y4	MID-40	TACGCTGTCT	6.1	4	4	0	0	0
Total						383120	379214	296534
