# Supplementary material for: Bacterial Profile of Dentine Caries and the Impact of pH on Bacterial Population Diversity
Source: PLoS One. 2014 Mar 27;9(3):e92940. doi: 10.1371/journal.pone.0092940 (PMC3968045; doi:10.1371/journal.pone.0092940)
Supplement: Table S3 — Clustered sequences into species level Operational Taxonomic Units at 97% similarity with HOMD. (XLS) [file pone.0092940.s003.xls]

## Sheet: Table_S3 16S rRNA result
Query seq	Query length (nt)	Hit HOT	Hit HOMD seq name	HOMD clone name	Identities (%)	Mismatch	Identities (no gaps & non-AGCTU)(%)	Mismatch (no gaps & non-AGCTU)	Score (bits)	Query Start	Subject Start
1002_H3_686_1_426	426	189	189AW006	Kocuria sp. | HOT-189 | clone AW006 | AF385532 | 2 | P	97.4	11/426	97.4	11/426	627	1	351
1006_X1_117625_1_430	430	750	750_2371	Atopobium rimae | HOT-750 | strain ATCC49626 | AF292371 | 164 | N	94.2	25/432	96.2	16/423	574	1	349
100_F3_24063_1_423	423	665	665_1227	Prevotella marshii | HOT-665 | strain E9_34 | AF481227 | 4 | N	93.2	29/424	93.4	28/423	559	1	356
101_X2_6010_1_420	420	600	600_5635	Prevotella enoeca | HOT-600 | strain ATCC 51261 | AJ005635 | 0 | N	87.5	53/423	88.5	48/418	466	1	356
107_L3_128842_1_445	445	645	645_2450	Actinomyces israelii | HOT-645 | strain CIP 103259 | X82450 | 107 | N	99.5	2/444	99.5	2/444	687	1	364
109_G3_178480_1_420	420	111	111BS044	Parvimonas micra | HOT-111 | clone BS044 | AF385559 | 237 | N	91.5	36/422	92.3	32/418	526	1	364
112_A5_36510_1_439	439	804	804_8837	Lactococcus lactis | HOT-804 | strain ATCC 19435 | M58837 | 208 | N	100	0/439	100	0/439	686	1	357
117_K2_88468_1_441	441	169	169AG004	Actinomyces sp. | HOT-169 | clone AG004 | AF287747 | 61 | U	92.3	34/441	92.3	34/441	570	1	355
118_R1_9622_1_439	439	288	288C08KA	Prevotella oulorum | HOT-288 | strain C08KA | GQ422734 | 13 | N	99.8	1/439	99.8	1/439	683	1	357
119_D4_4902_1_421	421	636	636_7774	Afipia sp. genomospecies 4 | HOT-636 | strain G8569 | U87774 | 4 | U	95.5	19/421	95.5	19/421	591	1	319
11_F4_11419_1_442	442	13	013AK105	Neisseria bacilliformis | HOT-013 | clone AK105 | AY005029 | 54 | N	98.9	5/446	99.8	1/442	672	1	351
121_U3_183085_1_428	428	686	686_3965	Streptococcus mutans | HOT-686 | strain NCTC 10449 | AJ243965 | 1500 | N	93.2	29/429	93.5	28/428	567	1	365
122_D4_22073_1_421	421	96	096DO008	Lachnospiraceae [G-3] sp. | HOT-096 | clone DO008 | AF385508 | 20 | U	99.5	2/421	99.5	2/421	651	1	365
123_X4_60168_1_445	445	41	041_R004	Desulfobulbus sp. | HOT-041 | clone _R004 | AY005037 | 32 | P	83.1	75/443	83.1	75/443	429	3	362
125_H5_33413_1_442	442	577	577M-D25	Eikenella corrodens | HOT-577 | strain Moore D25 | GQ422740 | 30 | N	98.7	6/447	100	0/441	666	1	351
126_H4_71237_1_426	426	597	597_5000	Bradyrhizobium elkanii | HOT-597 | strain USDA 76 | U35000 | 0 | N	100	0/423	100	0/423	661	1	321
132_H5_3136_1_421	421	694	694_6274	Eubacterium [XI][G-6] nodatum | HOT-694 | strain ATCC 33099 | Z36274 | 2 | N	99.3	3/421	99.3	3/421	648	1	364
137_Q4_10333_1_441	441	422	422_8614	Bergeyella sp. | HOT-422 | clone C4MKM119 | AY278614 | 14 | P	99.5	2/441	99.5	2/441	682	1	345
138_Q1_146327_1_427	427	623	623_4320	Campylobacter gracilis | HOT-623 | strain ATCC 33236 | L04320 | 362 | N	99.5	2/424	99.8	1/423	654	1	349
140_E6_12394_1_443	443	755	755_8839	Streptococcus salivarius | HOT-755 | strain ATCC 13419 | M58839 | 121 | N	99.8	1/444	100	0/443	688	1	357
141_C2_85783_1_442	442	448	448IP073	Actinomyces sp. | HOT-448 | clone IP073 | AY349365 | 107 | P	92.8	32/443	93.2	30/441	576	1	367
149_H5_28958_1_446	446	541	541_3045	Treponema amylovorum | HOT-541 | strain D62CR12 | AF023045 | 4 | N	97.8	10/446	98.2	8/444	658	1	353
154_F2_150042_1_439	439	195	195CX010	Scardovia wiggsiae | HOT-195 | clone CX010 | AF287758 | 23 | N	95.9	18/439	96.1	17/438	621	1	351
156_H5_6051_1_424	424	321	321AZ123	Flavobacteriales [G-1] sp. | HOT-321 | clone AZ123 | AF385549 | 3 | P	82.7	74/427	83.8	68/421	398	1	348
162_P5_90312_1_420	420	451	451FL037	Catonella sp. | HOT-451 | clone FL037 | AY349369 | 4 | P	99.8	1/421	100	0/420	653	1	366
163_L3_24648_1_420	420	105	105_3039	Eubacterium [XI][G-1] infirmum | HOT-105 | strain W1471 | U13039 | 57 | N	93.1	29/423	93.8	26/420	556	1	363
164_P5_58301_1_434	434	813	813_0907	Dolosigranulum pigrum | HOT-813 | strain NCFB 2975 | X70907 | 0 | N	90.4	42/436	91.4	37/431	526	1	356
165_P5_21595_1_438	438	317	317_5061	Prevotella sp. | HOT-317 | strain B31FD | AY005061 | 66 | U	99.3	3/439	99.5	2/438	674	1	356
166_X3_43756_1_453	453	736	736Dpneu	Dialister pneumosintes | HOT-736 | strain ATCC 33048 | X82500 | 186 | N	99.8	1/448	99.8	1/448	697	1	375
168_K4_81418_1_442	442	705	705_3522	Prevotella oralis | HOT-705 | strain ATCC 33269 | AY323522 | 43 | N	100	0/441	100	0/441	689	1	361
16_F2_33793_1_429	429	809	809F0206	Olsenella sp | HOT-809 | strain F0206 | EU592965 | 0 | U	91	39/431	92.2	33/425	525	1	348
170_Y1_85714_1_425	425	587	587_9055	Rothia dentocariosa | HOT-587 | strain ATCC 17931 | M59055 | 207 | N	93.7	27/426	93.9	26/425	569	1	352
172_M2_37706_1_438	438	861	861_9598	Lactobacillus plantarum | HOT-861 | strain ZDY78 | EU559598 | 91 | N	99.3	3/440	100	0/437	671	1	375
173_P1_95048_1_439	439	300	300_8625	Prevotella sp. | HOT-300 | clone C3MLM058 | AY278625 | 18 | P	96.1	17/441	97	13/437	626	1	357
178_D2_102142_1_438	438	806	806_2374	Olsenella profusa | HOT-806 | strain D315A-29 | AF292374 | 33 | N	92.9	31/438	95.3	20/427	568	1	348
179_V4_24455_1_424	424	278	278BS045	Porphyromonas sp. | HOT-278 | clone BS045 | AF385560 | 5 | P	99.3	3/424	99.3	3/424	652	1	356
181_G1_123298_1_421	421	455	455GI038	Lachnospiraceae [G-5] sp. | HOT-455 | clone GI038 | AY349374 | 1 | P	100	0/421	100	0/421	658	1	365
185_F2_69331_1_432	432	42	042_3042	Mogibacterium timidum | HOT-042 | strain ATCC 33093 | U13042 | 94 | N	89.4	46/432	91.9	34/420	504	2	365
188_X1_60888_1_425	425	588	588_6183	Bifidobacterium dentium | HOT-588 | strain ATCC 27534 | D86183 | 55 | N	93	30/430	94.1	25/425	563	1	349
18_P2_70067_1_424	424	769	769_3306	Treponema socranskii ss socranskii | HOT-769 | strain ATCC 35536 | AF033306 | 75 | N	88.9	49/443	93.6	27/421	503	4	350
192_W4_56340_1_434	434	320	320AZ105	Flavobacteriales [G-2] sp. | HOT-320 | clone AZ105 | AF385548 | 2 | P	90	44/438	91.6	36/430	524	1	352
193_F2_120483_1_427	427	38	038_2373	Olsenella uli | HOT-038 | strain ATCC 49627 | AF292373 | 14 | N	94.2	25/430	95.5	19/424	573	1	348
194_J4_17891_1_439	439	866	866F0530	Actinomyces graevenitzii | HOT-866 | strain F0530 | tbd | 6 | N	99.1	4/441	99.5	2/439	671	1	354
195_P4_1184_1_419	419	393	393_7059	Parvimonas sp. | HOT-393 | strain P4P_31 | AY207059 | 8 | U	99.8	1/420	100	0/419	651	1	364
197_F3_9570_1_424	424	289	289AA020	Prevotella maculosa | HOT-289 | clone AA020 | AY005057 | 18 | N	95.5	19/425	96	17/423	594	1	357
198_V3_25_1_416	416	794	794_0414	Prevotella multisaccharivorax | HOT-794 | strain JCM 12954 | AB200414 | 12 | N	100	0/416	100	0/416	650	1	356
199_K3_2892_1_435	435	311	311_F045	Prevotella oris | HOT-311 | clone _F045 | AY005056 | 153 | N	94.7	23/435	94.7	23/435	599	1	357
19_S3_87815_1_416	416	52	052DoxG2	Lactobacillus sp. | HOT-052 | strain DoxG2 | GQ422710 | 0 | U	96.1	16/414	96.4	15/413	589	1	384
1_G5_7307_1_433	433	749	749_3146	Lactobacillus rhamnosus | HOT-749 | strain F11 | AF243146 | 44 | N	99.8	1/432	99.8	1/432	672	1	376
201_W1_102674_1_424	424	794	794_0414	Prevotella multisaccharivorax | HOT-794 | strain JCM 12954 | AB200414 | 12 | N	94.6	23/427	96	17/421	575	1	356
203_C1_31089_1_430	430	591	591_2059	Corynebacterium diphtheriae | HOT-591 | strain CIP 100721 | X82059 | 0 | N	95.8	18/431	96.9	13/426	601	1	344
207_I3_146568_1_423	423	598	598_6171	Neisseria elongata | HOT-598 | strain ATCC 25295 | L06171 | 40 | N	97.9	9/424	99	4/419	621	1	351
210_K1_9894_1_421	421	693	693_3963	Prevotella nigrescens | HOT-693 | strain NCTC 9336 | X73963 | 76 | N	99.3	3/421	99.3	3/421	648	1	359
211_H5_1793_1_443	443	571	571_7530	Burkholderia cepacia | HOT-571 | strain ATCC 25416 | AF097530 | 16 | N	91.7	37/446	92.7	32/441	558	1	347
212_L3_21055_1_422	422	437	437_1416	TM7 [G-5] sp. | HOT-437 | clone P4PB_40 | AY331416 | 12 | P	99.5	2/422	99.5	2/422	653	1	329
214_D1_169319_1_447	447	449	449IP081	Actinomyces sp. | HOT-449 | clone IP081 | AY349366 | 2 | P	99.8	1/445	100	0/444	690	1	364
215_H4_20426_1_422	422	352	352DR034	TM7 [G-1] sp. | HOT-352 | clone DR034 | AF385520 | 6 | P	87.3	54/424	88.7	47/417	466	3	390
216_V4_5171_1_425	425	189	189AW006	Kocuria sp. | HOT-189 | clone AW006 | AF385532 | 2 | P	94.6	23/426	94.8	22/425	583	1	351
217_P3_185423_1_431	431	317	317_5061	Prevotella sp. | HOT-317 | strain B31FD | AY005061 | 66 | U	97	13/432	98.1	8/427	620	1	356
219_B3_46604_1_426	426	416	416_8623	Atopobium sp. | HOT-416 | clone C3MLM018 | AY278623 | 101 | P	96.9	13/425	96.9	13/425	619	2	350
220_R1_110335_1_428	428	286	286BU063	Tannerella sp. | HOT-286 | clone BU063 | AY008308 | 16 | P	99.1	4/429	99.3	3/428	655	1	353
223_O5_92118_1_434	434	827	827_7604	Yersinia pestis | HOT-827 | strain not listed | L37604 | 0 | N	82	79/440	84.3	67/428	387	1	351
224_X2_161417_1_447	447	81	081BB142	Peptostreptococcaceae [XI][G-7] sp. | HOT-081 | clone BB142 | AF287764 | 3 | P	91.3	39/447	96.5	15/423	550	1	360
225_C2_62265_1_442	442	448	448IP073	Actinomyces sp. | HOT-448 | clone IP073 | AY349365 | 107 | P	91.4	38/442	91.4	38/442	558	1	367
227_F2_106841_1_424	424	714	714_3106	Prevotella pallens | HOT-714 | strain 9423 | Y13106 | 9 | N	99.5	2/424	99.5	2/424	656	1	358
228_I2_172349_1_425	425	419	419_8618	Lachnospiraceae [G-4] sp. | HOT-419 | clone C4ALM087 | AY278618 | 33 | U	99.5	2/423	99.5	2/423	654	1	364
231_D2_24330_1_442	442	448	448IP073	Actinomyces sp. | HOT-448 | clone IP073 | AY349365 | 107 | P	93.2	30/442	93.2	30/442	586	1	367
233_P1_122372_1_423	423	691	691_7875	Mogibacterium neglectum | HOT-691 | strain ATCC 700924 | AB037875 | 3 | N	96.2	16/422	96.2	16/422	603	2	365
234_H5_5081_1_433	433	665	665_1227	Prevotella marshii | HOT-665 | strain E9_34 | AF481227 | 4 | N	99.8	1/434	100	0/433	673	1	356
237_Q3_16097_1_450	450	594	594_8350	Streptococcus downei | HOT-594 | strain ATCC 33748 | AY188350 | 49 | N	99.8	1/448	99.8	1/448	697	1	365
23_G3_65760_1_445	445	683	683_8147	Simonsiella muelleri | HOT-683 | strain ATCC29453T | AF328147 | 5 | N	87.4	56/446	87.6	55/445	499	1	353
245_G3_26947_1_422	422	485	485_1223	Agrobacterium tumefaciens | HOT-485 | strain DMS 30105 | M11223 | 10 | N	87.1	55/425	88.5	48/418	462	1	317
249_P2_137299_1_437	437	315	315FW035	Prevotella sp. | HOT-315 | clone FW035 | AY349394 | 2 | P	95.9	18/439	96.3	16/437	619	1	361
24_G3_69583_1_424	424	93	093CK059	Clostridiales [F-1][G-1] sp. | HOT-093 | clone CK059 | GQ422712 | 10 | P	99.5	2/424	99.8	1/423	654	1	346
251_Q2_15038_1_440	440	523	523_3630	Neisseria sp. | HOT-523 | clone MB5_P15 | DQ003630 | 2 | P	98.6	6/444	99.5	2/440	665	1	347
255_P1_19322_1_424	424	214	214DE081	Leptotrichia shahii | HOT-214 | clone DE081 | AF366268 | 8 | N	97.4	11/424	97.4	11/424	624	1	346
260_V1_153747_1_439	439	308	308DO039	Prevotella sp. | HOT-308 | clone DO039 | AF385513 | 10 | P	99.5	2/440	99.8	1/439	679	1	356
262_W4_151679_1_434	434	125	125AH132	Selenomonas flueggei | HOT-125 | clone AH132 | AF287804 | 23 | N	99.3	3/435	99.8	1/433	665	1	366
264_V4_4107_1_447	447	729	729_9281	Neisseria pharyngis | HOT-729 | strain NCTC 4590 | AJ239281 | 81 | N	99.3	3/447	99.6	2/446	686	1	351
267_B3_91630_1_426	426	416	416_8623	Atopobium sp. | HOT-416 | clone C3MLM018 | AY278623 | 101 | P	96.2	16/426	96.2	16/426	610	1	349
269_S1_5726_1_432	432	756	756_9108	Lactobacillus salivarius | HOT-756 | strain ATCC 11741 | AF089108 | 33 | N	100	0/432	100	0/432	675	1	371
26_J4_10723_1_445	445	786	786F0064	Paenibacillus sp | HOT-786 | strain F0064 | GQ422747 | 0 | U	93.5	29/446	93.9	27/444	591	1	361
275_F1_174422_1_409	409	794	794_0414	Prevotella multisaccharivorax | HOT-794 | strain JCM 12954 | AB200414 | 12 | N	97.8	9/411	99.3	3/405	599	1	356
277_L4_37034_1_425	425	586	586_9331	Parascardovia denticolens | HOT-586 | strain DSM 10105 | D89331 | 17 | N	98.8	5/430	100	0/425	645	1	350
279_H3_1331_1_429	429	424	424_8620	Lactobacillus kisonensis | HOT-424 | strain C4M_47 | AY278620 | 11 | N	99.1	4/429	99.1	4/429	656	1	383
288_L3_105976_1_445	445	605	605_1630	Desulfovibrio fairfieldensis | HOT-605 | strain DSM 12803 | AJ251630 | 0 | N	96.4	16/445	96.6	15/444	637	1	357
293_C2_155510_1_443	443	416	416_8623	Atopobium sp. | HOT-416 | clone C3MLM018 | AY278623 | 101 | P	90.8	41/444	94.8	22/425	536	1	349
294_K3_18266_1_428	428	691	691_7875	Mogibacterium neglectum | HOT-691 | strain ATCC 700924 | AB037875 | 3 | N	100	0/425	100	0/425	664	1	364
299_P3_98198_1_428	428	586	586_9331	Parascardovia denticolens | HOT-586 | strain DSM 10105 | D89331 | 17 | N	96	17/430	96.9	13/426	605	1	350
29_P4_646_1_446	446	119	119BS016	Dialister sp. | HOT-119 | clone BS016 | AF287786 | 15 | P	99.6	2/446	99.6	2/446	690	1	373
2_F2_69749_1_438	438	560	560_6478	Prevotella buccae | HOT-560 | strain ATCC 33690 | L16478 | 9 | N	95.9	18/439	96.3	16/437	622	1	356
305_Q4_164230_1_426	426	420	420_5404	Fusobacterium nucleatum ss. animalis | HOT-420 | strain NCTC 12276 | X55404 | 255 | N	100	0/426	100	0/426	666	1	349
307_Q1_170304_1_428	428	191	191FMA5B	Propionibacterium acidifaciens | HOT-191 | strain FMA5 | AF287756 | 159 | N	93	30/428	93.9	26/424	562	1	347
308_K3_108269_1_447	447	560	560_6478	Prevotella buccae | HOT-560 | strain ATCC 33690 | L16478 | 9 | N	98.9	5/441	99.1	4/440	673	4	358
309_I2_116842_1_433	433	716	716_9212	Lactobacillus paracasei | HOT-716 | strain JCM 8130 | D79212 | 104 | N	84.7	67/438	86.5	58/429	432	1	376
311_F1_115840_1_446	446	131	131_8627	Mitsuokella sp. | HOT-131 | clone C5AKM062 | AY278627 | 167 | P	93.7	28/446	93.7	28/446	599	1	370
313_X2_192628_1_418	418	81	081BB142	Peptostreptococcaceae [XI][G-7] sp. | HOT-081 | clone BB142 | AF287764 | 3 | P	89	46/418	95.1	19/391	473	1	360
314_Q4_7681_1_427	427	538	538CK057	Pseudoramibacter alactolyticus | HOT-538 | clone CK057 | AF287778 | 197 | N	100	0/425	100	0/425	664	1	364
318_Q4_17482_1_433	433	25	025AV011	Leptothrix sp. | HOT-025 | clone AV011a | AF385528 | 11 | P	93.4	29/442	95.8	18/431	568	1	345
320_F3_57946_1_427	427	300	300BR014	Prevotella sp. | HOT-300 | clone BR014 | AF385554 | 18 | P	93.2	29/428	93.7	27/426	563	1	357
323_V4_10319_1_438	438	571	571_7530	Burkholderia cepacia | HOT-571 | strain ATCC 25416 | AF097530 | 16 | N	98.4	7/439	98.6	6/438	660	1	347
324_X3_1039_1_414	414	283	283DS033	Porphyromonas catoniae | HOT-283 | clone DS033 | AF366271 | 14 | N	84.1	66/416	84.5	64/414	415	1	356
326_F1_108186_1_423	423	301	301BS041	Prevotella sp. | HOT-301 | clone BS041 | AF385558 | 1 | P	85.5	64/441	90	42/419	445	3	358
331_H3_166469_1_431	431	587	587_9055	Rothia dentocariosa | HOT-587 | strain ATCC 17931 | M59055 | 207 | N	99.8	1/431	99.8	1/431	670	1	352
332_P2_183792_1_429	429	373	373_1221	Lachnospiraceae [G-4] sp. | HOT-373 | clone MCE9_173 | AF481221 | 15 | P	89.3	46/430	91.4	36/420	493	1	364
333_Q4_92044_1_445	445	717	717_0793	Variovorax paradoxus | HOT-717 | strain IAM 12373 | D30793 | 7 | N	90.4	43/446	90.6	42/445	544	1	345
335_P1_59857_1_427	427	705	705_3522	Prevotella oralis | HOT-705 | strain ATCC 33269 | AY323522 | 43 | N	93.5	28/429	94.4	24/425	565	1	361
336_V4_6729_1_447	447	707	707_3932	Streptococcus oralis | HOT-707 | strain ATCC 35037 | AF003932 | 20 | N	99.8	1/447	100	0/446	693	1	357
337_D1_107682_1_441	441	849	849F0330	Actinomyces johnsonii | HOT-849 | strain F0330 | GU470900 | 15 | N	95.9	18/442	96.1	17/441	626	1	369
338_K3_21045_1_424	424	540	540_4696	Cardiobacterium valvulum | HOT-540 | strain AB 2168 | AF144696 | 13 | N	97.2	12/424	97.2	12/424	621	1	347
339_F3_107057_1_421	421	372	372_1220	Oribacterium sp. | HOT-372 | clone MCE9_31 | AF481220 | 46 | U	96.9	13/421	96.9	13/421	612	1	364
33_H5_34020_1_434	434	858	858_9161	Comamonas testosteroni | HOT-858 | strain ATCC 11996 | NR_029161 | 8 | N	95.2	21/436	96.1	17/432	600	1	343
340_Q1_133434_1_428	428	610	610_9280	Neisseria flavescens | HOT-610 | strain LNP444 | AJ239280 | 115 | N	98.6	6/430	99.3	3/427	645	1	351
342_J3_183808_1_423	423	485	485_1223	Agrobacterium tumefaciens | HOT-485 | strain DMS 30105 | M11223 | 10 | N	77	98/426	79.2	86/414	303	3	319
346_V4_30578_1_440	440	396	396_7050	Prevotella sp. | HOT-396 | clone P4PB_83 | AY207050 | 1 | P	98	9/441	98.2	8/440	656	1	358
350_H1_101107_1_434	434	411	411_9017	Streptococcus parasanguinis II | HOT-411 | clone SJTU_F_10_28 | EF399017 | 366 | N	97.9	9/434	97.9	9/434	647	1	358
354_H5_3836_1_440	440	574	574_5588	Escherichia coli | HOT-574 | strain not listed | M25588 | 171 | N	99.8	1/439	100	0/438	681	1	351
355_J5_34511_1_434	434	461	461HT070	Lactobacillus sp. | HOT-461 | clone HT070 | AY349383 | 103 | P	93.4	29/438	95.1	21/430	573	1	373
356_V4_18364_1_445	445	513	513_3635	Aggregatibacter sp. | HOT-513 | clone MB3_C38 | DQ003635 | 4 | P	99.8	1/446	100	0/445	692	1	351
360_H4_57804_1_445	445	735	735_8919	Klebsiella pneumoniae | HOT-731 | strain ATCC13885 | AF228919 | 0 | N	86	63/451	88.2	52/440	464	1	349
361_Q2_3637_1_435	435	195	195CX010	Scardovia wiggsiae | HOT-195 | clone CX010 | AF287758 | 23 | N	99.8	1/436	100	0/435	676	1	351
362_X3_34363_1_419	419	165	165_3629	Catonella morbi | HOT-165 | clone MB5_P12 | DQ003629 | 92 | N	98.8	5/421	99.3	3/419	637	1	367
364_X1_100612_1_442	442	807	807F0004	Olsenella sp. | HOT-807 | strain F0004 | EU592964 | 8 | U	91	40/443	94.6	23/426	536	1	348
367_B3_82960_1_414	414	717	717_0793	Variovorax paradoxus | HOT-717 | strain IAM 12373 | D30793 | 7 | N	79.3	87/421	82.9	69/403	318	3	347
368_L3_22183_1_420	420	111	111BS044	Parvimonas micra | HOT-111 | clone BS044 | AF385559 | 237 | N	92.1	33/420	92.1	33/420	541	1	364
372_F1_37969_1_422	422	372	372_1220	Oribacterium sp. | HOT-372 | clone MCE9_31 | AF481220 | 46 | U	96.2	16/424	97.4	11/419	597	1	364
373_O5_82950_1_427	427	407	407_8612	Bifidobacteriaceae [G-2] sp. | HOT-407 | clone C5AKM003 | AY278612 | 1 | P	96.9	13/426	97.2	12/425	618	2	349
375_H1_53836_1_426	426	587	587_9055	Rothia dentocariosa | HOT-587 | strain ATCC 17931 | M59055 | 207 | N	94.8	22/427	95.3	20/425	586	1	352
380_R3_3725_1_445	445	155	155_8628	Veillonellaceae [G-1] sp. | HOT-155 | clone C3MLM071 | AY278628 | 115 | U	99.6	2/445	99.6	2/445	688	1	356
381_G5_20472_1_438	438	553	553_2605	Prevotella baroniae | HOT-553 | clone PUS9.180 | AJ012605 | 5 | N	99.3	3/439	99.5	2/438	674	1	358
384_X2_134670_1_417	417	820	820_7212	Prevotella sp. | HOT-820 | strain P2A_FAAD4 | AF537212 | 0 | U	93.3	28/419	94.9	21/412	543	1	357
385_G1_1067_1_430	430	292	292AH125	Prevotella sp. | HOT-292 | clone AH125 | AY005060 | 13 | P	98.2	8/434	99.1	4/430	642	1	358
386_L1_172490_1_427	427	806	806_2374	Olsenella profusa | HOT-806 | strain D315A-29 | AF292374 | 33 | N	96.7	14/427	96.7	14/427	618	1	348
387_P3_40488_1_424	424	416	416_8623	Atopobium sp. | HOT-416 | clone C3MLM018 | AY278623 | 101 | P	95.5	19/426	96	17/424	595	1	349
38_M2_2443_1_440	440	558	558_0328	Lactobacillus brevis | HOT-558 | strain K9 | AF090328 | 1 | N	100	0/440	100	0/440	688	1	375
392_K1_113410_1_442	442	311	311_F045	Prevotella oris | HOT-311 | clone _F045 | AY005056 | 153 | N	90.1	44/443	90.7	41/440	532	1	357
393_G4_24233_1_421	421	659	659_0166	Rhizobium loti | HOT-659 | strain ICMP3153 | U50166 | 3 | N	84.6	65/421	84.6	65/421	430	1	317
394_K4_3804_1_439	439	291	291AO036	Prevotella denticola | HOT-291 | clone AO036 | AY005054 | 61 | N	95.7	19/439	95.9	18/438	618	1	358
398_H4_11326_1_421	421	590	590_9422	Brevundimonas diminuta | HOT-590 | strain IFO 3140 | D49422 | 0 | N	98.6	6/421	98.6	6/421	637	1	319
39_G5_160354_1_445	445	858	858_9161	Comamonas testosteroni | HOT-858 | strain ATCC 11996 | NR_029161 | 8 | N	97.1	13/446	97.3	12/445	649	1	343
3_J5_610_1_444	444	26	026CA004	Leptothrix sp. | HOT-026 | clone CA004 | AF385538 | 9 | P	99.1	4/445	99.5	2/443	677	1	344
402_P2_45930_1_422	422	575	575_6977	Campylobacter concisus | HOT-575 | strain FDC 288 | L06977 | 69 | N	99.8	1/422	99.8	1/422	656	1	347
403_P2_3428_1_421	421	102	102FB046	Oribacterium sp. | HOT-102 | clone FB046 | GQ422713 | 16 | P	96	17/421	96	17/421	598	1	364
408_F1_27648_1_427	427	298	298BE073	Prevotella histicola | HOT-298 | clone BE073 | AF385551 | 47 | N	95.3	20/429	96.2	16/425	593	1	358
409_L3_633_1_438	438	183	183_8311	Actinobaculum sp. | HOT-183 | clone EL030 | AY008311 | 21 | U	99.8	1/439	100	0/438	681	1	352
410_I3_123568_1_421	421	615	615_8820	Lactobacillus gasseri | HOT-615 | strain DSM 20243 | M58820 | 0 | N	97.4	11/420	97.6	10/419	616	1	380
413_A5_36940_1_423	423	39	039CA006	Bdellovibrio sp. | HOT-039 | clone CA006 | AF385539 | 1 | P	85.6	61/425	86.9	55/419	439	1	349
414_H2_99483_1_433	433	806	806_2374	Olsenella profusa | HOT-806 | strain D315A-29 | AF292374 | 33 | N	99.8	1/430	100	0/429	667	1	348
416_H1_28930_1_435	435	424	424_8620	Lactobacillus kisonensis | HOT-424 | strain C4M_47 | AY278620 | 11 | N	94.5	24/435	94.7	23/434	594	1	383
418_P1_98632_1_425	425	416	416_8623	Atopobium sp. | HOT-416 | clone C3MLM018 | AY278623 | 101 | P	90.2	42/429	91.7	35/422	514	1	349
41_X2_56235_1_420	420	311	311_6474	Prevotella oris | HOT-311 | strain ATCC 33573 | L16474 | 153 | N	96.7	14/420	96.7	14/420	607	1	357
420_T1_143761_1_433	433	709	709_4229	Lactobacillus oris | HOT-709 | strain DSM 4864 | X94229 | 27 | N	96.1	17/436	97.7	10/429	616	1	383
421_V4_189324_1_447	447	683	683_8147	Simonsiella muelleri | HOT-683 | strain ATCC29453T | AF328147 | 5 | N	92.2	35/447	92.4	34/446	574	1	353
422_R3_82372_1_437	437	848	848F0332	Actinomyces sp. | HOT-848 | strain F0332 | GQ131416 | 0 | U	99.5	2/438	100	0/436	674	1	356
423_F1_27790_1_426	426	560	560_6478	Prevotella buccae | HOT-560 | strain ATCC 33690 | L16478 | 9 | N	97.2	12/427	97.6	10/425	625	1	356
424_J4_44429_1_446	446	524	524_3631	Veillonella atypica | HOT-524 | clone MB5_P17 | DQ003631 | 208 | N	99.3	3/446	99.3	3/446	686	1	370
425_Q1_61049_1_435	435	498	498IK040	Leptotrichia sp. | HOT-498 | clone IK040 | AY349387 | 15 | U	87.8	53/436	93.6	26/409	474	2	347
426_K2_23773_1_427	427	302	302F0020	Prevotella sp. | HOT-302 | strain F0020 | GQ422736 | 2 | U	98.1	8/429	98.6	6/427	639	1	358
42_C2_92759_1_428	428	183	183_8311	Actinobaculum sp. | HOT-183 | clone EL030 | AY008311 | 21 | U	95.1	21/428	95.5	19/426	591	1	351
435_L3_133227_1_440	440	645	645_2450	Actinomyces israelii | HOT-645 | strain CIP 103259 | X82450 | 107 | N	93.7	28/443	94.3	25/440	590	1	364
437_W4_3481_1_423	423	346	346AH040	TM7 [G-1] sp. | HOT-346 | clone AH040 | AF125204 | 23 | P	99.3	3/423	99.3	3/423	651	1	337
439_H5_10947_1_434	434	613	613_6495	Tannerella forsythia | HOT-613 | strain FDC 338 | L16495 | 88 | N	99.8	1/435	100	0/434	674	1	351
446_X4_65566_1_448	448	724	724_3304	Treponema parvum | HOT-724 | strain D96NR-3 | AF033304 | 0 | N	99.8	1/448	100	0/447	695	1	355
456_K1_105890_1_441	441	291	291AH005	Prevotella denticola | HOT-291 | clone AH005 | AY005053 | 61 | N	96.8	14/441	96.8	14/441	640	1	358
458_X2_116515_1_425	425	693	693_3963	Prevotella nigrescens | HOT-693 | strain NCTC 9336 | X73963 | 76 | N	86.9	58/444	92.3	32/418	459	3	361
459_H4_8371_1_446	446	865	865F0526	Kluyvera ascorbata | HOT-865 | strain F0526 | tbd | 1 | N	87.8	55/449	88.9	49/443	497	1	349
45_C4_52105_1_427	427	4	004AW030	Sphingomonas sp. | HOT-004 | clone AW030 | AF385533 | 1 | P	97.2	12/424	97.4	11/423	619	1	319
461_K1_4097_1_420	420	293	293AO009	Prevotella sp. | HOT-293 | clone AO009 | AY005059 | 1 | P	95.7	18/421	96.2	16/419	591	1	357
463_K3_39080_1_433	433	299	299BI027	Prevotella sp. | HOT-299 | clone BI027 | AY005064 | 8 | U	99.3	3/434	99.5	2/433	666	1	355
464_P3_17020_1_425	425	579	579F0066	Cryptobacterium curtum | HOT-579 | strain F0066 | GQ422741 | 31 | N	96	17/426	96.9	13/422	598	1	348
465_K1_3458_1_421	421	693	693_3963	Prevotella nigrescens | HOT-693 | strain NCTC 9336 | X73963 | 76 | N	92.9	30/424	94.3	24/418	546	1	359
467_H3_110682_1_425	425	100	100EI074	Lachnospiraceae [G-2] sp. | HOT-100 | clone EI074 | AF385573 | 58 | P	99.5	2/425	99.5	2/425	657	1	365
469_F1_192382_1_424	424	794	794_0414	Prevotella multisaccharivorax | HOT-794 | strain JCM 12954 | AB200414 | 12 | N	93.7	27/426	94.5	23/422	563	1	356
470_V4_19494_1_431	431	725	725_1237	Treponema pectinovorum | HOT-725 | strain ATCC 33768 | M71237 | 0 | N	99.3	3/432	99.8	1/430	661	1	353
474_C3_130511_1_447	447	40	040BB161	Desulfovibrio sp. | HOT-040 | clone BB161 | AY005035 | 3 | P	85.3	66/449	86.3	61/444	461	1	357
477_X1_30612_1_421	421	820	820_7212	Prevotella sp. | HOT-820 | strain P2A_FAAD4 | AF537212 | 0 | U	100	0/421	100	0/421	658	1	357
482_C4_876_1_425	425	25	025AV011	Leptothrix sp. | HOT-025 | clone AV011a | AF385528 | 11 | P	93.8	27/432	96	17/422	561	1	345
483_P1_174012_1_446	446	268	268_D120	Treponema sp. | HOT-268 | strain Smibert-5 D120CR-1 | AF033303 | 8 | U	99.1	4/442	99.5	2/440	673	6	353
484_V4_76267_1_423	423	25	025AV011	Leptothrix sp. | HOT-025 | clone AV011a | AF385528 | 11 | P	96.2	16/425	96.7	14/423	604	1	345
487_F3_21443_1_445	445	46	046_4327	Gemella morbillorum | HOT-046 | strain ATCC 27824 | L14327 | 546 | N	99.8	1/445	100	0/444	690	2	361
491_W4_128223_1_426	426	214	214DE081	Leptotrichia shahii | HOT-214 | clone DE081 | AF366268 | 8 | N	98.1	8/426	98.6	6/424	634	1	346
494_P5_42172_1_432	432	416	416_8623	Atopobium sp. | HOT-416 | clone C3MLM018 | AY278623 | 101 | P	98.8	5/429	99.1	4/428	651	1	349
495_H1_21507_1_425	425	586	586_9331	Parascardovia denticolens | HOT-586 | strain DSM 10105 | D89331 | 17 | N	93.5	28/430	95	21/423	564	1	350
497_P1_63411_1_429	429	416	416_8623	Atopobium sp. | HOT-416 | clone C3MLM018 | AY278623 | 101 | P	97	13/429	97.7	10/426	619	1	349
49_P2_17194_1_422	422	493	493JH012	Peptostreptococcaceae [XI][G-5] sp. | HOT-493 | clone JH012 | AY349373 | 1 | P	97.2	12/423	97.4	11/422	617	1	366
501_D4_14145_1_426	426	809	809F0206	Olsenella sp | HOT-809 | strain F0206 | EU592965 | 0 | U	95.1	21/427	95.3	20/426	592	1	348
504_A4_139884_1_421	421	110	110FJ023	Parvimonas sp. | HOT-110 | clone FJ023 | AY349390 | 54 | U	91.3	37/423	92.3	32/418	524	1	364
505_F3_4615_1_430	430	588	588_6183	Bifidobacterium dentium | HOT-588 | strain ATCC 27534 | D86183 | 55 | N	96	17/430	96	17/430	612	1	349
50_F3_53606_1_434	434	301	301BS041	Prevotella sp. | HOT-301 | clone BS041 | AF385558 | 1 | P	99.8	1/434	99.8	1/434	675	1	356
516_H5_5880_1_421	421	345	345_X112	SR1 [G-1] sp. | HOT-345 | clone _X112 | AF125207 | 7 | P	99.8	1/422	100	0/421	654	1	353
521_K3_525_1_429	429	22	022_3223	Lautropia mirabilis | HOT-022 | strain Fredericksen | X73223 | 138 | N	99.8	1/429	99.8	1/429	667	1	345
527_G5_7426_1_446	446	122	122BU057	Megasphaera micronuciformis | HOT-122 | clone BU057 | AF385566 | 114 | N	92.4	34/447	92.6	33/446	577	1	373
529_P1_83469_1_441	441	291	291AO036	Prevotella denticola | HOT-291 | clone AO036 | AY005054 | 61 | N	97.1	13/441	97.1	13/441	644	1	358
531_V4_66222_1_445	445	817	817_7362	Lactobacillus crispatus | HOT-817 | strain DSM 20584 | Y17362 | 10 | N	99.8	1/446	100	0/445	692	1	373
532_K3_7848_1_426	426	389	389_0541	Abiotrophia defectiva | HOT-389 | strain ATCC 49176 | D50541 | 236 | N	99.8	1/426	99.8	1/426	662	1	363
541_J4_16024_1_421	421	485	485_1223	Agrobacterium tumefaciens | HOT-485 | strain DMS 30105 | M11223 | 10 | N	98.3	7/421	98.3	7/421	633	1	317
544_C4_2572_1_416	416	224	224_7813	Leptotrichia hofstadii | HOT-224 | strain FAC5 | AF287813 | 17 | N	99.5	2/417	100	0/415	644	1	346
549_J3_126_1_421	421	816	816_3776	Lactobacillus coleohominis | HOT-816 | strain DSM 14060 | AM113776 | 3 | N	99.8	1/421	99.8	1/421	655	1	384
54_C2_52874_1_443	443	448	448IP073	Actinomyces sp. | HOT-448 | clone IP073 | AY349365 | 107 | P	99.8	1/443	100	0/442	687	1	367
550_Q1_7955_1_423	423	498	498IK040	Leptotrichia sp. | HOT-498 | clone IK040 | AY349387 | 15 | U	99.5	2/424	99.8	1/423	654	1	346
552_G5_78978_1_447	447	121	121BB166	Anaeroglobus geminatus | HOT-121 | clone BB166 | AF287783 | 155 | N	99.3	3/447	99.3	3/447	688	1	372
557_P5_48963_1_428	428	38	038_2373	Olsenella uli | HOT-038 | strain ATCC 49627 | AF292373 | 14 | N	99.8	1/428	100	0/427	663	1	348
558_V4_5386_1_442	442	643	643_6468	Prevotella intermedia | HOT-643 | strain ATCC 25611 | L16468 | 55 | N	98.9	5/442	99.1	4/441	671	1	359
559_P2_86162_1_435	435	560	560_6478	Prevotella buccae | HOT-560 | strain ATCC 33690 | L16478 | 9 | N	94.5	24/438	96.3	16/430	588	1	356
560_G5_87787_1_434	434	858	858_9161	Comamonas testosteroni | HOT-858 | strain ATCC 11996 | NR_029161 | 8 | N	94.7	23/435	95.2	21/433	595	1	343
564_A4_59880_1_445	445	718	718_3530	Haemophilus parainfluenzae | HOT-718 | strain CIP 102513 | EU083530 | 18 | N	99.8	1/446	100	0/445	692	1	351
565_H5_8334_1_446	446	536	536_6651	Pseudomonas aeruginosa | HOT-536 | strain LMG 1242 | Z76651 | 133 | N	99.8	1/446	99.8	1/446	693	1	345
568_H5_73803_1_428	428	664	664_C021	Treponema maltophilum | HOT-664 | clone _C021 | AF023038 | 15 | N	99.8	1/429	100	0/428	665	1	356
569_H5_11019_1_433	433	80	080BB124	Lachnospiraceae [G-5] sp. | HOT-080 | clone BB124 | AF287772 | 4 | P	99.8	1/434	100	0/433	673	1	368
570_A5_22013_1_426	426	368	368_1211	Dietzia sp. | HOT-368 | strain E9_2 | AF481211 | 9 | U	93.4	28/427	93.9	26/425	565	1	343
573_P2_17611_1_444	444	132	132CS015	Veillonellaceae [G-1] sp. | HOT-132 | clone CS015 | AF287791 | 32 | P	99.3	3/445	99.5	2/444	683	1	356
577_K3_9376_1_433	433	315	315FW035	Prevotella sp. | HOT-315 | clone FW035 | AY349394 | 2 | P	99.5	2/434	99.8	1/433	669	1	361
578_G5_11523_1_444	444	601	601_3363	Staphylococcus epidermidis | HOT-601 | strain ATCC 14990 | D83363 | 3 | N	99.5	2/444	99.5	2/444	687	1	358
579_E2_98623_1_429	429	749	749_3146	Lactobacillus rhamnosus | HOT-749 | strain F11 | AF243146 | 44 | N	96.7	14/429	96.7	14/429	621	1	376
57_Q1_1075_1_440	440	666	666_2065	Corynebacterium matruchotii | HOT-666 | strain CIP 81.82 | X82065 | 169 | N	99.5	2/440	100	0/438	679	1	357
580_S1_62255_1_421	421	756	756_9108	Lactobacillus salivarius | HOT-756 | strain ATCC 11741 | AF089108 | 33 | N	94.8	22/421	95.2	20/419	577	1	371
581_P4_4857_1_435	435	785	785F0120	Porphyromonas uenonis | HOT-785 | strain F0120 | GQ422746 | 0 | N	96.8	14/435	96.8	14/435	631	1	352
582_M2_7610_1_432	432	756	756_9108	Lactobacillus salivarius | HOT-756 | strain ATCC 11741 | AF089108 | 33 | N	95.8	18/432	95.8	18/432	612	1	371
583_X3_1765_1_440	440	376	376_1226	Prevotella sp. | HOT-376 | strain E7_34 | AF481226 | 18 | U	99.8	1/441	100	0/440	684	1	360
585_Q3_5125_1_434	434	412	412_8613	Capnocytophaga sp. | HOT-412 | clone C2MKM106 | AY278613 | 7 | U	99.3	3/434	99.3	3/434	668	1	346
587_K2_7689_1_441	441	289	289AA016	Prevotella maculosa | HOT-289 | clone AA016 | AY005058 | 18 | N	95.2	21/442	95.7	19/440	613	1	357
58_R1_53946_1_443	443	151	151Ssput	Selenomonas sputigena | HOT-151 | strain ATCC 35185 | AF287793 | 305 | N	99.5	2/443	99.5	2/443	685	1	361
592_O4_31844_1_446	446	524	524_3631	Veillonella atypica | HOT-524 | clone MB5_P17 | DQ003631 | 208 | N	95.5	20/447	96	18/445	625	1	370
594_P2_16693_1_439	439	534	534_2027	Granulicatella adiacens [para-adiacens] | HOT-534 | strain TKT1 | AB022027 | 515 | N	100	0/439	100	0/439	686	1	359
596_G2_91195_1_430	430	750	750_2371	Atopobium rimae | HOT-750 | strain ATCC49626 | AF292371 | 164 | N	99.8	1/427	99.8	1/427	664	1	349
599_P1_45778_1_434	434	705	705_3522	Prevotella oralis | HOT-705 | strain ATCC 33269 | AY323522 | 43 | N	95	22/437	96.1	17/432	596	1	361
5_Q4_10767_1_446	446	708	708_7295	Actinomyces oricola | HOT-708 | strain CCUG 46090 | AJ507295 | 1 | N	100	0/446	100	0/446	697	1	364
601_Q2_12008_1_441	441	321	321AZ123	Flavobacteriales [G-1] sp. | HOT-321 | clone AZ123 | AF385549 | 3 | P	81.2	83/442	81.6	81/440	396	1	348
602_X4_22876_1_423	423	495	495JS001	Peptostreptococcaceae [XI][G-3] sp. | HOT-495 | clone JS001 | AY349378 | 2 | P	99.8	1/423	99.8	1/423	658	1	364
604_J4_23485_1_444	444	740	740_6666	Pseudomonas pseudoalcaligenes | HOT-740 | strain LMG 1225 | Z76666 | 1 | N	97.5	11/444	97.5	11/444	655	1	345
618_A1_21293_1_431	431	407	407_8612	Bifidobacteriaceae [G-2] sp. | HOT-407 | clone C5AKM003 | AY278612 | 1 | P	99.8	1/428	99.8	1/428	665	1	348
625_W1_16504_1_422	422	293	293AO009	Prevotella sp. | HOT-293 | clone AO009 | AY005059 | 1 | P	95.8	18/426	97.1	12/420	591	1	357
628_K2_45648_1_443	443	291	291AH005	Prevotella denticola | HOT-291 | clone AH005 | AY005053 | 61 | N	100	0/443	100	0/443	692	1	358
630_F1_115288_1_440	440	560	560_6478	Prevotella buccae | HOT-560 | strain ATCC 33690 | L16478 | 9 | N	95.2	21/441	95.7	19/439	615	1	356
632_V4_69529_1_439	439	854	854_3152	Ralstonia pickettii | HOT-854 | strain ATCC 27511 | NR_043152 | 7 | N	90.7	41/441	91.5	37/437	538	1	351
633_H1_46452_1_424	424	171	171BL008	Actinomyces sp. | HOT-171 | clone BL008 | AF385553 | 73 | U	93.2	29/425	93.6	27/423	559	1	369
634_S4_37628_1_420	420	681	681_5483	Rothia mucilaginosa | HOT-681 | strain DSM 20746 | X95483 | 33 | N	97.1	12/420	97.1	12/420	614	1	352
636_C1_35321_1_416	416	321	321AZ123	Flavobacteriales [G-1] sp. | HOT-321 | clone AZ123 | AF385549 | 3 | P	83.3	70/419	84.5	64/413	398	1	348
638_X4_993_1_425	425	530	530_5256	Propionibacterium acnes | HOT-530 | strain 63597 | AF145256 | 70 | N	99.5	2/426	99.8	1/425	657	1	349
63_Q3_38117_1_422	422	222	222_7816	Leptotrichia wadei | HOT-222 | strain A39FD | AF287816 | 50 | N	99.5	2/424	100	0/422	654	1	346
648_K4_95095_1_425	425	311	311_6474	Prevotella oris | HOT-311 | strain ATCC 33573 | L16474 | 153 | N	94.1	25/424	94.5	23/422	571	1	357
64_D4_6738_1_429	429	619	619_3964	Porphyromonas gingivalis | HOT-619 | strain DSM 20709 | X73964 | 89 | N	99.8	1/429	99.8	1/429	667	1	356
652_V4_1275_1_421	421	108	108FTB41	Oribacterium sp. | HOT-108 | strain FTB41 | AF287770 | 22 | U	99	4/421	99.3	3/420	646	1	363
653_Q3_108836_1_435	435	338	338Capn8	Capnocytophaga sp. | HOT-338 | strain FDC 8 | U41352 | 23 | U	99.3	3/436	99.8	1/434	667	1	342
654_H5_747_1_422	422	408	408_8636	Acinetobacter sp. | HOT-408 | clone C4AKM094 | AY278636 | 2 | P	97.9	9/422	97.9	9/422	628	1	345
655_V4_5657_1_423	423	311	311_6474	Prevotella oris | HOT-311 | strain ATCC 33573 | L16474 | 153 | N	100	0/419	100	0/419	655	1	357
656_V4_935_1_418	418	85	085BU014	Clostridiales [F-2][G-2] sp. | HOT-085 | clone BU014 | AF385563 | 24 | P	98.3	7/424	99.8	1/418	630	1	356
657_F1_57467_1_421	421	329	329BM058	Capnocytophaga sp. | HOT-329 | clone BM058 | AY005075 | 39 | U	100	0/421	100	0/421	658	1	340
659_P3_59003_1_428	428	579	579F0066	Cryptobacterium curtum | HOT-579 | strain F0066 | GQ422741 | 31 | N	100	0/426	100	0/426	666	1	348
65_C4_25789_1_425	425	636	636_7774	Afipia sp. genomospecies 4 | HOT-636 | strain G8569 | U87774 | 4 | U	93.4	28/423	93.6	27/422	561	1	319
660_E6_154003_1_422	422	346	346AH040	TM7 [G-1] sp. | HOT-346 | clone AH040 | AF125204 | 23 | P	85.1	63/422	85.3	62/421	437	2	338
663_X4_106982_1_446	446	769	769_3306	Treponema socranskii ss socranskii | HOT-769 | strain ATCC 35536 | AF033306 | 75 | N	99.6	2/446	99.6	2/446	690	1	347
664_X4_173121_1_428	428	602	602_1240	Slackia exigua | HOT-602 | strain ATCC 700122 | AF101240 | 2 | N	99.1	4/426	99.3	3/425	650	1	350
666_G1_29695_1_430	430	105	105_3039	Eubacterium [XI][G-1] infirmum | HOT-105 | strain W1471 | U13039 | 57 | N	97	13/432	100	0/419	606	1	363
66_H1_4438_1_420	420	686	686_3965	Streptococcus mutans | HOT-686 | strain NCTC 10449 | AJ243965 | 1500 | N	91.1	40/447	97.1	12/419	539	1	365
671_X3_79801_1_429	429	466	466_5634	Prevotella tannerae | HOT-466 | strain ATCC 51259 | AJ005634 | 64 | N	99.3	3/430	100	0/427	656	1	358
672_F3_87834_1_428	428	586	586_9331	Parascardovia denticolens | HOT-586 | strain DSM 10105 | D89331 | 17 | N	97	13/428	97	13/428	623	1	350
674_K4_56102_1_453	453	118	118GBA27	Dialister invisus | HOT-118 | strain GBA27 | AF287788 | 460 | N	99.8	1/448	99.8	1/448	697	1	374
677_V3_150562_1_433	433	560	560_6478	Prevotella buccae | HOT-560 | strain ATCC 33690 | L16478 | 9 | N	96.3	16/434	96.8	14/432	621	1	356
682_H4_142106_1_427	427	3	003AV069	Sphingomonas sp. | HOT-003 | clone AV069 | AF385529 | 2 | P	96.9	13/425	97.4	11/423	615	1	319
683_D5_15859_1_441	441	320	320AZ105	Flavobacteriales [G-2] sp. | HOT-320 | clone AZ105 | AF385548 | 2 | P	90.7	41/441	90.7	41/441	545	1	352
685_X3_59145_1_426	426	321	321AZ123	Flavobacteriales [G-1] sp. | HOT-321 | clone AZ123 | AF385549 | 3 | P	85.1	64/429	86.9	55/420	429	3	350
688_J3_153400_1_446	446	536	536_6651	Pseudomonas aeruginosa | HOT-536 | strain LMG 1242 | Z76651 | 133 | N	85.7	64/446	85.7	64/446	473	1	345
689_G5_131584_1_446	446	226	226_G054	Treponema sp. | HOT-226 | clone _G054 | AF023062 | 1 | P	99.6	2/447	100	0/445	688	1	356
68_P1_26279_1_426	426	325	325AH015	Capnocytophaga granulosa | HOT-325 | clone AH015 | AY005074 | 344 | N	88.3	51/437	92.8	30/416	494	9	349
690_L3_1354_1_420	420	759	759_5987	Eubacterium [XI][G-5] saphenum | HOT-759 | strain ATCC 49989 | U65987 | 130 | N	99.3	3/422	99.8	1/420	647	1	364
696_D1_30935_1_421	421	183	183_8311	Actinobaculum sp. | HOT-183 | clone EL030 | AY008311 | 21 | U	94.3	24/422	95	21/419	570	1	351
698_G3_38940_1_434	434	443	443_1415	Prevotella sp. | HOT-443 | clone P4PB_24 | AY331415 | 1 | P	99.3	3/434	99.3	3/434	668	1	358
69_X3_24197_1_428	428	105	105A35MT	Eubacterium [XI][G-1] infirmum | HOT-105 | strain A35MT | AF287761 | 57 | N	99.8	1/425	99.8	1/425	661	1	364
700_H5_62_1_431	431	274	274AU126	Bacteroidales [G-2] sp. | HOT-274 | clone AU126 | AY005072 | 51 | U	98.6	6/434	99.3	3/431	651	1	352
702_Y1_118321_1_390	390	372	372_1220	Oribacterium sp. | HOT-372 | clone MCE9_31 | AF481220 | 46 | U	98.3	6/355	100	0/349	522	37	413
704_G4_70499_1_445	445	131	131_8627	Mitsuokella sp. | HOT-131 | clone C5AKM062 | AY278627 | 167 | P	99.1	4/446	99.3	3/445	681	1	370
705_U4_142813_1_444	444	703	703_1623	Desulfomicrobium orale | HOT-703 | strain DSM 12838 | AJ251623 | 2 | N	83	77/452	85.4	64/439	411	1	357
706_G5_2472_1_444	444	584	584_1236	Treponema denticola | HOT-584 | strain ATCC 33520 | M71236 | 77 | N	99.3	3/447	100	0/444	682	1	352
708_I2_124810_1_439	439	686	686_3965	Streptococcus mutans | HOT-686 | strain NCTC 10449 | AJ243965 | 1500 | N	96.8	14/441	97.7	10/437	632	1	365
709_Y1_76516_1_438	438	579	579F0066	Cryptobacterium curtum | HOT-579 | strain F0066 | GQ422741 | 31 | N	87.5	55/440	93.2	28/413	469	2	349
70_P1_13152_1_420	420	373	373_1221	Lachnospiraceae [G-4] sp. | HOT-373 | clone MCE9_173 | AF481221 | 15 | P	99.3	3/421	99.5	2/420	646	1	364
711_P1_32523_1_433	433	466	466_5634	Prevotella tannerae | HOT-466 | strain ATCC 51259 | AJ005634 | 64 | N	93.3	29/436	94.4	24/431	570	1	358
713_P1_63428_1_419	419	75	075_F058	Clostridiales [F-2][G-1] sp. | HOT-075 | clone _F058 | AF287779 | 64 | P	99	4/420	99.5	2/418	639	1	358
719_P5_47218_1_421	421	544	544_4398	Ochrobactrum anthropi | HOT-544 | strain LMG 3331 | AM114398 | 19 | N	84.4	66/423	85.2	62/419	422	1	317
721_C3_53112_1_420	420	855	855_7359	Kytococcus sedentarius | HOT-855 | strain CV91 | AJ717359 | 6 | N	90.8	39/426	92.1	33/420	523	1	350
723_G5_8339_1_441	441	834	834_3147	Pseudomonas otitidis | HOT-834 | strain MCC 10330 | AY953147 | 4 | N	86.2	61/441	86.4	60/440	473	1	345
724_H1_42226_1_426	426	191	191FMA5B	Propionibacterium acidifaciens | HOT-191 | strain FMA5 | AF287756 | 159 | N	93.9	26/427	94.4	24/425	572	1	347
727_P3_25552_1_416	416	378	378_1228	Prevotella micans | HOT-378 | strain E7_56 | AF481228 | 6 | N	99.8	1/416	99.8	1/416	647	1	356
728_Q1_80108_1_418	418	221	221FP036	Leptotrichia sp. | HOT-221 | clone FP036 | AF432138 | 1 | P	85.2	62/419	88.6	46/403	426	1	346
729_F4_51880_1_422	422	794	794_0414	Prevotella multisaccharivorax | HOT-794 | strain JCM 12954 | AB200414 | 12 | N	88	52/434	91.2	37/419	480	3	358
72_G4_85094_1_438	438	849	849F0330	Actinomyces johnsonii | HOT-849 | strain F0330 | GU470900 | 15 | N	99.1	4/440	99.5	2/438	672	1	369
734_W2_13604_1_369	369	461	461HT070	Lactobacillus sp. | HOT-461 | clone HT070 | AY349383 | 103 | P	93.7	16/254	93.7	16/254	342	1	373
73_J4_20741_1_448	448	663	663_5923	Stenotrophomonas maltophilia | HOT-663 | strain LMG 958 | X95923 | 28 | N	91.2	40/453	92.8	32/445	554	1	351
741_I1_20609_1_423	423	839	839_3159	Lactobacillus jensenii | HOT-839 | strain KC36b | AF243159 | 0 | N	93.9	26/426	94.6	23/423	569	1	373
742_H5_7034_1_432	432	41	041_R004	Desulfobulbus sp. | HOT-041 | clone _R004 | AY005037 | 32 | P	99.1	4/433	99.3	3/432	661	1	360
743_B5_56859_1_410	410	51	051DoxG3	Lactobacillus vaginalis | HOT-051 | strain DoxG3 | GQ422709 | 87 | N	96.3	15/410	96.3	15/410	588	1	384
746_X4_452_1_420	420	112	112CK035	Peptostreptococcus stomatis | HOT-112 | clone CK035 | AF287763 | 191 | N	100	0/420	100	0/420	656	1	380
748_H5_10214_1_432	432	511	511_3634	Bacteroidetes [G-5] sp. | HOT-511 | clone MB3_C19 | DQ003634 | 4 | P	99.3	3/433	99.5	2/432	664	1	350
753_L3_9969_1_439	439	272	272_X083	Bacteroidaceae [G-1] sp. | HOT-272 | clone _X083 | AY005066 | 210 | U	99.8	1/440	100	0/439	682	1	356
754_V4_1691_1_420	420	636	636_7774	Afipia sp. genomospecies 4 | HOT-636 | strain G8569 | U87774 | 4 | U	96.2	16/423	97.4	11/418	595	1	319
759_G2_21582_1_427	427	583	583_1876	Prevotella dentalis | HOT-583 | strain DSM 3688 | X81876 | 2 | N	99.5	2/429	100	0/427	660	1	357
760_S2_109019_1_428	428	416	416_8623	Atopobium sp. | HOT-416 | clone C3MLM018 | AY278623 | 101 | P	95.6	19/428	95.6	19/428	602	1	349
763_G5_36288_1_446	446	167	167GEA8	Peptococcus sp. | HOT-167 | strain GEA8 | GQ422727 | 17 | U	99.6	2/447	99.8	1/446	690	1	372
765_D4_15900_1_427	427	692	692_9564	Mycobacterium neoaurum | HOT-692 | strain ATCC 25795 | M29564 | 1 | N	91.1	38/428	92	34/424	531	1	341
76_L1_31568_1_426	426	181	181H1065	Actinomyces sp. | HOT-181 | strain Hal-1065 | AF385521 | 11 | U	91.1	39/440	94.4	24/425	539	1	352
780_P2_113137_1_435	435	469	469GI030	Prevotella melaninogenica | HOT-469 | clone GI030 | AY349395 | 78 | N	96.6	15/435	96.6	15/435	627	1	358
782_E4_15239_1_426	426	191	191FMA5B	Propionibacterium acidifaciens | HOT-191 | strain FMA5 | AF287756 | 159 | N	95.1	21/428	95.8	18/425	589	1	347
783_W4_2290_1_420	420	113	113DA014	Peptostreptococcaceae [XIII][G-1] sp. | HOT-113 | clone DA014 | AF287766 | 18 | P	99.5	2/421	99.8	1/420	649	1	363
787_I4_4017_1_439	439	726	726_0963	Centipeda periodontii | HOT-726 | strain DSM 2778 | AJ010963 | 9 | N	98.9	5/439	99.8	1/435	672	1	368
78_H3_14649_1_427	427	552	552_3055	Propionibacterium avidum | HOT-552 | strain DSM 4901 | AJ003055 | 2 | N	96.7	14/428	97	13/427	618	1	344
793_J4_28309_1_445	445	45	045_7498	Bacillus clausii | HOT-045 | strain SIN84 | AJ297498 | 12 | N	83.6	73/446	84.4	69/442	435	3	359
794_S4_579_1_422	422	602	602_1240	Slackia exigua | HOT-602 | strain ATCC 700122 | AF101240 | 2 | N	87.8	52/425	89	46/419	474	1	350
799_X2_10284_1_421	421	81	081BB142	Peptostreptococcaceae [XI][G-7] sp. | HOT-081 | clone BB142 | AF287764 | 3 | P	99.3	3/423	99.8	1/421	647	1	360
802_X4_8744_1_440	440	465	465_6488	Bacteroides zoogleoformans | HOT-465 | strain ATCC 33285 | L16488 | 0 | N	99.1	4/442	100	0/438	672	1	355
806_V1_102409_1_416	416	529	529_8203	Lactobacillus acidophilus | HOT-529 | strain ATCC 4356 | AB008203 | 4 | N	88.6	50/440	94.2	24/414	487	2	374
808_X4_137785_1_447	447	257	257_D36	Treponema sp. | HOT-257 | strain Smibert-3 D36ER-1 | AF023044 | 17 | U	99.6	2/447	99.8	1/446	690	1	351
811_G5_104045_1_413	413	395	395_7057	Porphyromonas sp. | HOT-395 | clone P4GB_100 | AY207057 | 2 | P	99	4/413	100	0/409	624	1	356
812_X2_35151_1_434	434	693	693_3963	Prevotella nigrescens | HOT-693 | strain NCTC 9336 | X73963 | 76 | N	95.9	18/434	95.9	18/434	615	1	359
813_H5_1681_1_436	436	25	025AV011	Leptothrix sp. | HOT-025 | clone AV011a | AF385528 | 11 | P	95	22/440	96.1	17/435	601	1	345
815_K3_11983_1_417	417	836	836F0141	Peptoniphilus sp. | HOT-836 | strain F0141 | GQ422750 | 22 | U	98.8	5/421	100	0/416	631	1	368
816_G5_63947_1_445	445	303	303FL019	Prevotella pleuritidis [NV] | HOT-303 | clone FL019 | AY349392 | 21 | N	99.1	4/443	99.3	3/442	676	1	358
81_H5_1127_1_419	419	320	320AZ105	Flavobacteriales [G-2] sp. | HOT-320 | clone AZ105 | AF385548 | 2 | P	90.8	38/413	91.2	36/411	508	1	352
820_X2_74307_1_421	421	280	280DA064	Bacteroidetes [G-3] sp. | HOT-280 | clone DA064 | AY005071 | 10 | P	99.5	2/421	99.5	2/421	651	1	351
825_V4_68656_1_424	424	781	781F0055	Prevotella saccharolytica | HOT-781 | strain F0055 | GQ422744 | 8 | N	99.5	2/424	99.5	2/424	656	1	356
826_R4_80385_1_443	443	406	406AK168	Burkholderia sp. | HOT-406 | clone AK168 | AY005032 | 33 | P	87.7	55/446	88.7	50/441	494	1	351
827_K1_1463_1_441	441	293	293AO009	Prevotella sp. | HOT-293 | clone AO009 | AY005059 | 1 | P	97.5	11/442	98	9/440	648	1	357
829_K1_14899_1_414	414	443	443_1415	Prevotella sp. | HOT-443 | clone P4PB_24 | AY331415 | 1 | P	93.7	26/415	94.2	24/413	554	1	358
831_F4_37712_1_428	428	416	416_8623	Atopobium sp. | HOT-416 | clone C3MLM018 | AY278623 | 101 | P	93.3	29/431	95	21/423	560	1	349
833_R3_13404_1_427	427	289	289AA016	Prevotella maculosa | HOT-289 | clone AA016 | AY005058 | 18 | N	99.3	3/427	99.3	3/427	657	1	357
835_J5_27631_1_418	418	221	221FP036	Leptotrichia sp. | HOT-221 | clone FP036 | AF432138 | 1 | P	99.8	1/418	99.8	1/418	650	1	346
836_K1_37447_1_441	441	300	300BR014	Prevotella sp. | HOT-300 | clone BR014 | AF385554 | 18 | P	96.8	14/443	97.7	10/439	639	1	357
839_K1_26603_1_421	421	82	082BE088	Lachnospiraceae [G-1] sp. | HOT-082 | clone BE088 | AF385552 | 15 | U	99.8	1/421	99.8	1/421	655	1	365
83_P2_86960_1_430	430	317	317_8624	Prevotella sp. | HOT-317 | clone C3MKM081 | AY278624 | 66 | U	87.8	53/435	89.7	44/426	480	1	356
840_C1_117067_1_421	421	6	006FI012	Sphingomonas sp. | HOT-006 | clone FI012 | AY349411 | 1 | P	89.4	45/425	91.1	37/417	495	1	319
843_H5_6881_1_437	437	23	023_0186	Delftia acidovorans | HOT-023 | strain MBIC1305 | AB020186 | | N	98.9	5/439	99.3	3/437	665	1	343
846_Q1_156255_1_425	425	191	191FMA5B	Propionibacterium acidifaciens | HOT-191 | strain FMA5 | AF287756 | 159 | N	92.7	31/426	92.9	30/425	555	1	347
847_H5_14383_1_421	421	635	635_7152	Johnsonella ignava | HOT-635 | strain ATCC 51276 | X87152 | 13 | N	99.5	2/422	100	0/420	652	1	363
84_C4_49937_1_444	444	16	016AP067	Neisseria sp. | HOT-016 | clone AP067 | AY005024 | 0 | U	99.3	3/446	99.8	1/444	683	1	351
850_C3_154312_1_437	437	595	595_7069	Corynebacterium durum | HOT-595 | strain IBS G15036 | Z97069 | 28 | N	81.9	80/443	84.6	66/429	390	1	353
858_Q1_36667_1_429	429	322	322AK152	Bergeyella sp. | HOT-322 | clone AK152 | AY008691 | 4 | P	100	0/429	100	0/429	670	1	355
85_Q2_2941_1_435	435	595	595_7069	Corynebacterium durum | HOT-595 | strain IBS G15036 | Z97069 | 28 | N	100	0/435	100	0/435	680	1	353
860_X1_19169_1_435	435	588	588_6183	Bifidobacterium dentium | HOT-588 | strain ATCC 27534 | D86183 | 55 | N	99.5	2/432	99.8	1/431	666	1	349
862_K1_40113_1_446	446	118	118GBA27	Dialister invisus | HOT-118 | strain GBA27 | AF287788 | 460 | N	97.1	13/444	97.3	12/443	646	1	374
863_P1_47243_1_408	408	365	365_1206	Bacteroidetes [G-3] sp. | HOT-365 | clone MCE7_164 | AF481206 | 20 | P	99.8	1/409	100	0/408	634	1	355
865_F3_81900_1_422	422	538	538CK057	Pseudoramibacter alactolyticus | HOT-538 | clone CK057 | AF287778 | 197 | N	84	68/424	84.6	65/421	418	1	364
866_H4_148762_1_440	440	827	827_7604	Yersinia pestis | HOT-827 | strain not listed | L37604 | 0 | N	97.3	12/439	97.5	11/438	642	1	351
867_X4_912_1_420	420	320	320AZ105	Flavobacteriales [G-2] sp. | HOT-320 | clone AZ105 | AF385548 | 2 | P	80.3	83/422	81.7	76/415	355	3	354
869_Q2_129669_1_445	445	706	706_6164	Kingella oralis | HOT-706 | strain CCUG 30450 | L06164 | 88 | N	98.7	6/447	99.3	3/444	672	1	351
86_V1_9709_1_429	429	325	325_1347	Capnocytophaga granulosa | HOT-325 | strain LMG 16022 | U41347 | 344 | N	100	0/429	100	0/429	670	1	342
870_H3_40800_1_423	423	557	557_3038	Eubacterium [XI][G-3] brachy | HOT-557 | strain ATCC 33089 | U13038 | 0 | N	99.8	1/423	99.8	1/423	658	1	364
871_C2_77993_1_427	427	191	191FMA5B	Propionibacterium acidifaciens | HOT-191 | strain FMA5 | AF287756 | 159 | N	95.6	19/427	95.8	18/426	599	1	347
872_K3_7153_1_441	441	560	560_6478	Prevotella buccae | HOT-560 | strain ATCC 33690 | L16478 | 9 | N	94.6	24/442	95.2	21/439	604	1	356
873_P2_3332_1_438	438	465	465_6488	Bacteroides zoogleoformans | HOT-465 | strain ATCC 33285 | L16488 | 0 | N	87.7	54/440	88.5	50/436	494	1	355
877_Q1_109542_1_438	438	852	852F0489	Actinomyces massiliensis | HOT-852 | strain F0489 | tbd | 12 | N	95.5	20/442	96.3	16/438	613	1	370
87_R1_34655_1_420	420	864	864F0512	Capnocytophaga sp. | HOT-864 | strain F0512 | tbd | 6 | U	99	4/420	99	4/420	642	1	346
880_X4_13376_1_422	422	91	091CK047	Peptostreptococcaceae [XI][G-2] sp. | HOT-091 | clone CK047 | AF287762 | 5 | P	99.5	2/423	99.8	1/422	652	1	364
883_D1_90390_1_438	438	183	183_8311	Actinobaculum sp. | HOT-183 | clone EL030 | AY008311 | 21 | U	87	57/440	87.8	53/436	482	1	351
885_V4_70450_1_429	429	305	305DO014	Prevotella sp. | HOT-305 | clone DO014 | AF385509 | 1 | P	99.3	3/429	99.3	3/429	660	1	356
893_H1_6770_1_433	433	608	608_8819	Lactobacillus fermentum | HOT-608 | strain ATCC 14931 | M58819 | 60 | N	96.5	15/434	96.8	14/433	624	1	384
894_E1_10613_1_423	423	418	418_8619	Lactobacillus parafarraginis | HOT-418 | strain C4M_55 | AY278619 | 17 | N	94.6	23/425	95	21/423	580	1	383
895_K2_734_1_427	427	300	300BR014	Prevotella sp. | HOT-300 | clone BR014 | AF385554 | 18 | P	95.3	20/428	95.8	18/426	595	1	357
899_I3_3428_1_421	421	372	372_1220	Oribacterium sp. | HOT-372 | clone MCE9_31 | AF481220 | 46 | U	97.1	12/420	97.1	12/420	614	2	365
902_R1_111501_1_427	427	372	372_1220	Oribacterium sp. | HOT-372 | clone MCE9_31 | AF481220 | 46 | U	100	0/423	100	0/423	661	1	364
903_X3_96558_1_424	424	627	627_1349	Capnocytophaga haemolytica | HOT-627 | strain JCM 8565 | U41349 | 0 | N	82.5	74/424	83.3	70/420	395	3	348
908_V1_10558_1_425	425	861	861_9598	Lactobacillus plantarum | HOT-861 | strain ZDY78 | EU559598 | 91 | N	94.1	25/425	94.1	25/425	577	1	375
90_I1_116573_1_451	451	543	543_4678	Streptococcus anginosus | HOT-543 | strain ATCC 33397 | AF104678 | 566 | N	99.8	1/448	100	0/447	699	1	365
910_O4_53458_1_438	438	663	663_5923	Stenotrophomonas maltophilia | HOT-663 | strain LMG 958 | X95923 | 28 | N	94.3	25/440	95.2	21/436	596	1	351
912_Q1_5495_1_426	426	739	739_5953	Propionibacterium propionicum | HOT-739 | strain DSM 43307 | AJ315953 | 107 | N	98.4	7/428	98.8	5/426	642	1	347
913_K2_20645_1_429	429	291	291AO036	Prevotella denticola | HOT-291 | clone AO036 | AY005054 | 61 | N	95.1	21/429	95.1	21/429	597	1	358
914_V4_74704_1_427	427	28	028_5031	Rhodocyclus sp. | HOT-028 | strain A08KA | AY005031 | 14 | U	92.3	33/426	92.3	33/426	550	1	351
915_I1_129328_1_415	415	839	839_3159	Lactobacillus jensenii | HOT-839 | strain KC36b | AF243159 | 0 | N	97.1	12/413	97.1	12/413	603	1	373
916_P5_2551_1_419	419	102	102FB046	Oribacterium sp. | HOT-102 | clone FB046 | GQ422713 | 16 | P	99.8	1/420	100	0/419	651	1	365
918_K1_79269_1_431	431	754	754_5583	Mycoplasma salivarium | HOT-754 | strain PG20 | AF125583 | 3 | N	99.8	1/432	100	0/431	670	1	345
923_F1_20915_1_421	421	794	794_0414	Prevotella multisaccharivorax | HOT-794 | strain JCM 12954 | AB200414 | 12 | N	95.7	18/423	96.7	14/419	590	1	356
924_K2_123839_1_424	424	705	705_3522	Prevotella oralis | HOT-705 | strain ATCC 33269 | AY323522 | 43 | N	96.5	15/425	96.9	13/423	608	1	361
927_G5_16310_1_426	426	653	653_3040	Treponema lecithinolyticum | HOT-653 | clone GF6 | AF023040 | 13 | N	99.8	1/426	99.8	1/426	662	1	356
929_F4_59673_1_423	423	383	383_8856	Peptostreptococcaceae [XI][G-1] sp. | HOT-383 | clone P2PB_46 | AF538856 | 19 | P	97.4	11/423	97.4	11/423	623	1	364
92_D2_28838_1_445	445	521	521_3628	Mitsuokella sp. | HOT-521 | clone MB5_P06 | DQ003628 | 19 | P	99.3	3/443	99.3	3/443	682	1	368
930_C2_63971_1_438	438	195	195CX010	Scardovia wiggsiae | HOT-195 | clone CX010 | AF287758 | 23 | N	93.9	27/440	94.7	23/436	585	1	351
931_X3_16264_1_425	425	539	539_6962	Filifactor alocis | HOT-539 | strain ATCC 35896 | AJ006962 | 108 | N	100	0/425	100	0/425	664	1	366
938_D3_51731_1_434	434	594	594_8350	Streptococcus downei | HOT-594 | strain ATCC 33748 | AY188350 | 49 | N	87.4	56/445	89.8	44/433	491	2	366
939_G4_48672_1_426	426	95	095_9956	Shuttleworthia satelles | HOT-095 | strain D143K-13 | AF399956 | 76 | N	100	0/426	100	0/426	666	1	365
941_D2_54_1_429	429	298	298BE073	Prevotella histicola | HOT-298 | clone BE073 | AF385551 | 47 | N	99.8	1/429	99.8	1/429	667	1	358
943_I3_178980_1_415	415	839	839_3159	Lactobacillus jensenii | HOT-839 | strain KC36b | AF243159 | 0 | N	96.6	14/413	97.1	12/411	593	1	373
945_L3_11506_1_422	422	369	369_1212	Peptostreptococcaceae [XI][G-4] sp. | HOT-369 | clone MCE10_174 | AF481212 | 24 | P	99.8	1/423	100	0/422	656	1	364
946_K1_38350_1_442	442	291	291AH005	Prevotella denticola | HOT-291 | clone AH005 | AY005053 | 61 | N	96.2	17/443	96.8	14/440	627	1	358
948_L1_52400_1_445	445	642	642m9087	Scardovia inopinata | HOT-642 | strain DSM 10107 | AB029087 | 6 | N	91.1	40/448	93.4	29/437	544	1	353
94_R2_83886_1_424	424	215	215DR011	Leptotrichia sp. | HOT-215 | clone DR011 | AF385518 | 17 | P	99.5	2/424	99.5	2/424	656	1	346
952_L1_7291_1_430	430	191	191FMA5B	Propionibacterium acidifaciens | HOT-191 | strain FMA5 | AF287756 | 159 | N	99.3	3/428	99.5	2/427	656	1	347
953_G4_56325_1_420	420	857	857_7798	Rhodobacter capsulatus | HOT-857 | strain TCRI | AB017798 | 3 | N	93.8	26/421	94	25/420	565	1	319
955_P2_6586_1_423	423	600	600_5635	Prevotella enoeca | HOT-600 | strain ATCC 51261 | AJ005635 | 0 | N	97.4	11/424	97.6	10/423	622	1	356
957_K1_144784_1_439	439	289	289AA016	Prevotella maculosa | HOT-289 | clone AA016 | AY005058 | 18 | N	94.1	26/440	94.5	24/438	593	1	357
959_X3_9687_1_419	419	544	544_4398	Ochrobactrum anthropi | HOT-544 | strain LMG 3331 | AM114398 | 19 | N	83.4	70/422	84.2	66/418	406	1	317
961_Q4_168868_1_422	422	790	790EX153	Peptostreptococcaceae [XIII][G-2] sp. | HOT-790 | clone EX153 | AY134899 | 1 | P	85.9	60/426	88	50/416	440	1	365
962_D1_170044_1_428	428	300	300BR014	Prevotella sp. | HOT-300 | clone BR014 | AF385554 | 18 | P	98.8	5/429	99.3	3/427	649	1	357
963_H5_62018_1_423	423	163	163AH153	Lachnospiraceae [G-7] sp. | HOT-163 | clone AH153 | AF287769 | 2 | P	100	0/423	100	0/423	661	1	367
964_E1_136727_1_434	434	817	817_7362	Lactobacillus crispatus | HOT-817 | strain DSM 20584 | Y17362 | 10 | N	94.7	23/432	96.2	16/425	581	1	373
965_H1_34819_1_426	426	191	191FMA5B	Propionibacterium acidifaciens | HOT-191 | strain FMA5 | AF287756 | 159 | N	96.5	15/427	96.9	13/425	611	1	347
96_Y1_130391_1_426	426	305	305DO014	Prevotella sp. | HOT-305 | clone DO014 | AF385509 | 1 | P	94.4	24/428	95.1	21/425	579	1	356
971_J3_8270_1_421	421	6	006FI012	Sphingomonas sp. | HOT-006 | clone FI012 | AY349411 | 1 | P	96.9	13/421	96.9	13/421	612	1	319
972_R3_70853_1_444	444	149	149FT050	Selenomonas sp. | HOT-149 | clone FT050 | AY349403 | 49 | U	99.3	3/444	99.3	3/444	683	1	366
973_L3_135689_1_422	422	166	166CK051	Johnsonella sp. | HOT-166 | clone CK051 | AF287774 | 11 | P	99.5	2/422	99.5	2/422	653	1	366
974_P3_189_1_428	428	862	862_3437	Bifidobacterium longum | HOT-862 | strain ATCC 15697 | NR_043437 | 2 | N	97.2	12/428	97.7	10/426	623	1	349
977_R1_140364_1_434	434	633	633_4697	Cardiobacterium hominis | HOT-633 | strain AB 2167 | AF144697 | 47 | N	99.8	1/432	99.8	1/432	672	1	347
979_D1_38590_1_426	426	855	855_7359	Kytococcus sedentarius | HOT-855 | strain CV91 | AJ717359 | 6 | N	91.3	37/427	91.8	35/425	534	1	350
97_V4_16482_1_443	443	843	843_3837	Dialister micraerophilus | HOT-843 | strain ADV 04.01 | AF473837 | 13 | N	99.3	3/445	99.8	1/443	681	1	372
980_L1_30181_1_425	425	806	806_2374	Olsenella profusa | HOT-806 | strain D315A-29 | AF292374 | 33 | N	95.3	20/427	95.8	18/425	593	1	348
988_F2_3434_1_423	423	588	588_6183	Bifidobacterium dentium | HOT-588 | strain ATCC 27534 | D86183 | 55 | N	96.4	15/422	99	4/411	591	1	349
98_G1_5597_1_429	429	307	307DO033	Prevotella salivae | HOT-307 | clone DO033 | AF385512 | 7 | N	100	0/429	100	0/429	670	1	356
990_V4_36091_1_422	422	108	108FTB41	Oribacterium sp. | HOT-108 | strain FTB41 | AF287770 | 22 | U	96.9	13/422	98.8	5/414	604	1	363
994_C3_100869_1_433	433	554	554_1660	Acinetobacter baumannii | HOT-554 | strain DSM 30007 | X81660 | 27 | N	96.5	15/434	98.4	7/426	610	1	345
99_F1_69932_1_423	423	95	095DN050	Shuttleworthia satelles | HOT-095 | clone DN050 | AF385507 | 76 | N	95	21/424	95.3	20/423	587	1	364
9_U4_4759_1_445	445	663	663_5923	Stenotrophomonas maltophilia | HOT-663 | strain LMG 958 | X95923 | 28 | N	97.8	10/446	98.2	8/444	662	1	351
