# Supplementary material for: Bacterial Profile of Dentine Caries and the Impact of pH on Bacterial Population Diversity
Source: PLoS One. 2014 Mar 27;9(3):e92940. doi: 10.1371/journal.pone.0092940 (PMC3968045; doi:10.1371/journal.pone.0092940)
Supplement: Table S4 — Linear Mixed Effects Models. (XLS) [file pone.0092940.s004.xls]

## Sheet: Table S4
Table S4. Linear Mixed Effects Models
S4a. Fixed effects: pH ~ Layer
	Value	Std.Error	DF	t-value	p-value
Intercept	5.04486	0.162547	75	31.0363	<.0001
Layer	0.297771	0.0408429	75	7.29064	<.0001
S4b. Fixed effects: alpha ~ pH
	Value	Std.Error	DF	t-value	p-value
Intercept	-1.74909	3.34785	75	-0.522452	0.6029
pH	2.56798	0.568259	75	4.51903	<.0001
S4c. Fixed effects: OTUs ~ pH
	Value	Std.Error	DF	t-value	p-value
Intercept	10.1804	10.0641	75	1.01156	0.315
pH	3.37498	1.54346	75	2.18663	0.0319
