# Supplementary material for: Bacterial Profile of Dentine Caries and the Impact of pH on Bacterial Population Diversity
Source: PLoS One. 2014 Mar 27;9(3):e92940. doi: 10.1371/journal.pone.0092940 (PMC3968045; doi:10.1371/journal.pone.0092940)
Supplement: Table S5 — Results from Random Forests classifier of 97% ID OTUs (species-level phylotypes) that discriminate the pH groups. (XLS) [file pone.0092940.s005.xls]

## Sheet: a)pH_group_1vs2
Table S4. Results from Random Forests classifier of 97% ID OTUs (species-level phylotypes) that discriminate the pH groups (1-5)
(a) 97% ID OTUs that discriminate the oral microbiota of pH group 1 (4.5-5.0) and pH group 2 (5.0-5.5). Comparisons were performed using samples that had a rarefaction depth of 1000 sequences per sample and excluded rare OTU's, which are thoes observed fewer than five times. The error rate for the classification of pH group 1 versus 2 was 21%, estimated by performing out-of-bag validation on 5000…
OTU-ID	Taxonomic assignment	Importance	Relative abundance of 97% ID OTU in each age group (mean ± SD)
		Score	pH (4.5-5.0) Group 1		pH (5.0-5.5) Group 2
269	Firmicutes;__Bacilli;__Lactobacillales;__Lactobacillaceae;_Lactobacillus_salivarius	0.0254	0.000435541	0.000800029	0.00968036	0.0127325
674	Firmicutes;c__Clostridia;o__Clostridiales;f__Veillonellaceae;_Dialister_invisus	0.0045	0	0	0.0104402	0.0233948
336	Firmicutes;c__Bacilli;o__Lactobacillales;f__Streptococcaceae;g__Streptococcus;__oralis	0.0035	0.000577956	0.000798293	0.00187812	0.00509296
628	Bacteroidetes;c__Bacteroidia;o__Bacteroidales;f__Prevotellaceae_Prevotella_denticola	0.0028	0	0	0.0275537	0.0953771
939	Firmicutes;c__Clostridia;o__Clostridiales;f__Lachnospiraceae;_Shuttleworthia_satelles	0.0016	0	0	0.00325982	0.00665468
682	Proteobacteria;c__Alphaproteobacteria;o__Sphingomonadales;f__Sphingomonadaceae;_Sphingomonas sp.	0.0014	0	0	0.00115921	0.00243687
760	Actinobacteria;c__Actinobacteria;o__Coriobacteriales;f__Coriobacteriaceae;__Atopobium sp.	0.0011	0.18334	0.252344	0.249491	0.301455

## Sheet: b)pH_group_1vs3
Table S4. Results from Random Forests classifier of 97% ID OTUs (species-level phylotypes) that discriminate the pH groups (1-5)
(b) 97% ID OTUs that discriminate the oral microbiota of pH group 1 (4.5-5.5) and pH group 3 (5.5-6.0). Comparisons were performed using samples that had a rarefaction depth of 1000 sequences per sample and excluded rare OTU's, which are thoes observed fewer than five times. The error rate for the classification of pH group 1 versus 3 was 21.6%, estimated by performing out-of-bag validation on 50…
OTU-ID	Taxonomic assignment	Importance	Relative abundance of 97% ID OTU in each age group (mean ± SD)
		Score	pH (4.5-5.0) Group 1		pH (5.5-6.0) Group 3
893	Firmicutes;__Bacilli;__Lactobacillales;__Lactobacillaceae;_Lactobacillus_fermentum	0.0256	0.00143434	0.0017195	6.70358e-05	0.000255114
1	Firmicutes;__Bacilli;__Lactobacillales;__Lactobacillaceae;_Lactobacillus_rhamnosus	0.0054	0.320092	0.249766	0.0884607	0.151712
385	Bacteroidetes;__Bacteroidia;__Bacteroidales;__Prevotellaceae;_Prevotella sp.	0.023	0.000142857	0.000377964	0.0197274	0.0303011
628	Bacteroidetes;c__Bacteroidia;o__Bacteroidales;f__Prevotellaceae_Prevotella_denticola	0.0138	0	0	0.0489847	0.0839731
952	Actinobacteria;c__Actinobacteria;o__Actinomycetales;f__Propionibacteriaceae:_Propionibacterium_acidifaciens	0.0047	0.000571858	0.000787493	0.024926	0.0468332
228	Firmicutes;__Clostridia;__Clostridiales;_Lachnospiraceae [G-4] sp.	0.0033	0	0	0.00476052	0.00654723
596	Actinobacteria;__Actinobacteria;__Coriobacteriales;__Coriobacteriaceae_Atopobium_rimae	0.0023	0.000145328	0.000384501	0.0182157	0.0351925
198	Bacteroidetes;__Bacteroidia;__Bacteroidales;__Prevotellaceae;_Prevotella_multisaccharivorax	0.0022	0.00116085	0.00198254	0.0590971	0.0978301
237	Firmicutes;c__Bacilli;o__Lactobacillales;f__Streptococcaceae;_Streptococcus_downei	0.0021	0	0	0.0153003	0.0477584
269	Firmicutes;__Bacilli;__Lactobacillales;__Lactobacillaceae;_Lactobacillus_salivarius	0.002	0.000435541	0.000800029	0.0244176	0.0738114
902	Firmicutes;__Clostridia;__Clostridiales;__Lachnospiraceae;_Oribacterium sp.	0.0019	0	0	0.0100703	0.0175612
314	Firmicutes;__Clostridia;__Clostridiales;__Eubacteriaceae_Pseudoramibacter_alactolyticus	0.0017	0.000142857	0.000377964	0.0619365	0.0999275
414	Actinobacteria;__Actinobacteria;__Coriobacteriales;__Coriobacteriaceae;_Olsenella_profusa	0.0016	0.000143	0.000378343	0.0517194	0.115499
941	Bacteroidetes;c__Bacteroidia;o__Bacteroidales;f__Prevotellaceae_Prevotella;_Prevotella_histicola	0.0015	0.000145328	0.000384501	0.00199488	0.00411235
674	Firmicutes;c__Clostridia;o__Clostridiales;f__Veillonellaceae;_Dialister_invisus	0.0014	0	0	0.0248965	0.031063
107	Actinobacteria;c__Actinobacteria;o__Actinomycetales;f__Actinomycetaceae;_Actinomyces_israelii	0.0014	0	0	0.0126886	0.0411013
98	Bacteroidetes;__Bacteroidia;__Bacteroidales;__Prevotellaceae:_Prevotella_salivae	0.0013	0	0	0.00337565	0.00673366
682	Proteobacteria;c__Alphaproteobacteria;o__Sphingomonadales;f__Sphingomonadaceae;_Sphingomonas sp.	0.0011	0	0	0.00273104	0.00723656
85	Actinobacteria;__Actinobacteria;__Actinomycetales;__Corynebacteriaceae;_Corynebacterium_durum	0.001	0	0	0.000682384	0.00206421

## Sheet: c)pH_group_1vs4
Table S4. Results from Random Forests classifier of 97% ID OTUs (species-level phylotypes) that discriminate the pH groups (1-5)
(c) 97% ID OTUs that discriminate the oral microbiota of pH group 1 (4.5-5.0) and pH group 4 (6.0-6.5). Comparisons were performed using samples that had a rarefaction depth of 1000 sequences per sample and excluded rare OTU's, which are thoes observed fewer than five times. The error rate for the classification of pH group 1 versus 4 was 33.3%, estimated by performing out-of-bag validation on 50…
OTU-ID	Taxonomic assignment	Importance	Relative abundance of 97% ID OTU in each age group (mean ± SD)
		Score	pH (4.5-5.0) Group 1		pH (6.0-6.5) Group 4
893	Firmicutes;__Bacilli;__Lactobacillales;__Lactobacillaceae;_Lactobacillus_fermentum	0.0537	0.00143434	0.0017195	7.14286e-05	0.000267261
531	Firmicutes;__Bacilli;__Lactobacillales;__Lactobacillaceae;_Lactobacillus_crispatus	0.0138	0.453588	0.428659	0.100312	0.257412
1	Firmicutes;__Bacilli;__Lactobacillales;__Lactobacillaceae;_Lactobacillus_rhamnosus	0.0136	0.320092	0.249766	0.118382	0.2139
682	Proteobacteria;c__Alphaproteobacteria;o__Sphingomonadales;f__Sphingomonadaceae;_Sphingomonas sp.	0.0187	0	0	0.0599186	0.191413
385	Bacteroidetes;__Bacteroidia;__Bacteroidales;__Prevotellaceae;_Prevotella sp.	0.0175	0.000140057	0.000104157	0.0149223	0.00439689
628	Bacteroidetes;c__Bacteroidia;o__Bacteroidales;f__Prevotellaceae_Prevotella_denticola	0.0127	0	0	0.0248196	0.011942
414	Actinobacteria;__Actinobacteria;__Coriobacteriales;__Coriobacteriaceae;_Olsenella_profusa	0.0124	0.000143	0.000378343	0.0843348	0.160313
596	Actinobacteria;__Actinobacteria;__Coriobacteriales;__Coriobacteriaceae_Atopobium_rimae	0.0122	0.000145328	0.000384501	0.028741	0.0421641
314	Firmicutes;__Clostridia;__Clostridiales;__Eubacteriaceae_Pseudoramibacter_alactolyticus	0.0074	0.000142857	0.000377964	0.0175537	0.0405276
336	Root;k__Bacteria;p__Firmicutes;c__Bacilli;o__Lactobacillales;f__Streptococcaceae_oralis	0.0035	0.000577956	0.000798293	0.00195429	0.00267649
674	Firmicutes;c__Clostridia;o__Clostridiales;f__Veillonellaceae;_Dialister_invisus	0.0031	0	0	0.0201357	0.0425604
54	Actinobacteria;c__Actinobacteria;o__Actinomycetales;f__Actinomycetaceae;_Actinomyces	0.0023	0.000429	0.00113503	0.0188528	0.0464928
939	Firmicutes;c__Clostridia;o__Clostridiales;f__Lachnospiraceae;_Shuttleworthia_satelles	0.0011	0	0	0.0290028	0.0775119

## Sheet: d)pH_group_1vs5
Table S4. Results from Random Forests classifier of 97% ID OTUs (species-level phylotypes) that discriminate the pH groups (1-5)
(d) 97% ID OTUs that discriminate the oral microbiota of pH group 1 (4.5-5.0) and pH group 5 (6.5-8.0). Comparisons were performed using samples that had a rarefaction depth of 1000 sequences per sample and excluded rare OTU's, which are thoes observed fewer than five times. The error rate for the classification of pH group 1 versus 5 was 16.1%, estimated by performing out-of-bag validation on 50…
OTU-ID	Taxonomic assignment	Importance	Relative abundance of 97% ID OTU in each age group (mean ± SD)
		Score	pH (4.5-5.0) Group 1		pH (6.5-8) Group 5
893	Firmicutes;__Bacilli;__Lactobacillales;__Lactobacillaceae;_Lactobacillus_fermentum	0.0401	0.00143434	0.0017195	4.2735e-05	0.000209358
1	Firmicutes;__Bacilli;__Lactobacillales;__Lactobacillaceae;_Lactobacillus_rhamnosus	0.013	0.320092	0.249766	0.0662506	0.122406
682	Proteobacteria;c__Alphaproteobacteria;o__Sphingomonadales;f__Sphingomonadaceae;_Sphingomonas sp.	0.0476	0	0	0.0347954	0.0820279
228	Firmicutes;__Clostridia;__Clostridiales;_Lachnospiraceae [G-4] sp.	0.0115	0	0	0.00286394	0.00432793
336	Root;k__Bacteria;p__Firmicutes;c__Bacilli;o__Lactobacillales;f__Streptococcaceae_oralis	0.0062	0.000577956	0.000798293	0.0114016	0.0187699
596	Actinobacteria;__Actinobacteria;__Coriobacteriales;__Coriobacteriaceae_Atopobium_rimae	0.0058	0.000145328	0.000384501	0.0143611	0.0287185
628	Bacteroidetes;c__Bacteroidia;o__Bacteroidales;f__Prevotellaceae_Prevotella_denticola	0.0077	0	0	0.014174	0.0217984
354	Proteobacteria;__Gammaproteobacteria;__Enterobacteriales;__Enterobacteriaceae;_Escherichia_coli	0.0065	0.00362825	0.00874934	0.0300952	0.0975041
902	Firmicutes;__Clostridia;__Clostridiales;__Lachnospiraceae;_Oribacterium sp.	0.0073	0	0	0.00901141	0.0109722
305	Fusobacteria;__Fusobacteria;__Fusobacteriales;__Fusobacteriaceae;_Fusobacterium_nucleatum	0.007	0.00057637	0.000984389	0.0202129	0.0308008
952	Actinobacteria;c__Actinobacteria;o__Actinomycetales;f__Propionibacteriaceae:_Propionibacterium_acidifaciens	0.0019	0.000571858	0.000787493	0.0124579	0.0306071
674	Firmicutes;c__Clostridia;o__Clostridiales;f__Veillonellaceae;_Dialister_invisus	0.0037	0	0	0.0132702	0.0321456
73	Proteobacteria;__Gammaproteobacteria;__Xanthomonadales;__Xanthomonadaceae;_Stenotrophomonas_maltophilia	0.0046	0	0	0.00272843	0.00686405
72	Actinobacteria;__Actinobacteria;__Actinomycetales;__Actinomycetaceae;_Actinomyces_johnsonii	0.0044	0.00130097	0.0022516	0.0166952	0.0276824
118	Bacteroidetes;c__Bacteroidia;o__Bacteroidales;f__Prevotellaceae;_Prevotella_oulorum	0.0016	0	0	0.00207473	0.00340979
939	Firmicutes;c__Clostridia;o__Clostridiales;f__Lachnospiraceae;_Shuttleworthia_satelles	0.0034	0	0	0.00357763	0.0112154
654	Proteobacteria;__Gammaproteobacteria;__Pseudomonadales;__Moraxellaceae;_Acinetobacter sp.	0.0017	0	0	0.00548638	0.0193737
385	Bacteroidetes;__Bacteroidia;__Bacteroidales;__Prevotellaceae;_Prevotella sp.	0.0026	0.000142857	0.000377964	0.00730983	0.010028
269	Firmicutes;__Bacilli;__Lactobacillales;__Lactobacillaceae;_Lactobacillus_salivarius	0.0017	0.000435541	0.000800029	0.0140322	0.0487155
839	Firmicutes;__Clostridia;__Clostridiales;_Lachnospiraceae [G-1] sp.	0.0011	0	0	0.000632614	0.00147784
65	Proteobacteria;c__Alphaproteobacteria;o__Rhizobiales;f__Bradyrhizobiaceae;__Afipia	0.001	0	0	0.0137854	0.0578791
659	Actinobacteria;c__Actinobacteria;o__Coriobacteriales;f__Coriobacteriaceae;g__Cryptobacterium;s__curtum	0.001	0	0	0.00206363	0.00434228

## Sheet: e)pH_group_2vs3
Table S4. Results from Random Forests classifier of 97% ID OTUs (species-level phylotypes) that discriminate the pH groups (1-5)
(e) 97% ID OTUs that discriminate the oral microbiota of pH group 2 (5.0-5.5) and pH group 3 (5.5-6.0). Comparisons were performed using samples that had a rarefaction depth of 1000 sequences per sample and excluded rare OTU's, which are thoes observed fewer than five times. The error rate for the classification of pH group 2 versus 3 was 33.9%, estimated by performing out-of-bag validation on 50…
OTU-ID	Taxonomic assignment	Importance Score	Relative abundance of 97% ID OTU in each age group (mean ± SD)
		Average	pH (5.0-5.5) Group 2		pH (5.5-6.0) Group 3
549	Firmicutes;__Bacilli;__Lactobacillales;__Lactobacillaceae;_Lactobacillus_coleohominis	0.018	0.0016199	0.00304819	0.000235153	0.000905314
893	Firmicutes;__Bacilli;__Lactobacillales;__Lactobacillaceae;_Lactobacillus_fermentum	0.0167	0.00281903	0.00564843	6.70358e-05	0.000255114
618	Actinobacteria;__Actinobacteria;__Bifidobacteriales;__Bifidobacteriaceae;_Bifidobacteriaceae [G-2] sp.	0.0052	0.0182435	0.0541056	0.000472335	0.00258708
54	Actinobacteria;c__Actinobacteria;o__Actinomycetales;f__Actinomycetaceae;_Actinomyces	0.0012	0.0370878	0.134507	0.0187241	0.0487083
659	Actinobacteria;c__Actinobacteria;o__Coriobacteriales;f__Coriobacteriaceae;g__Cryptobacterium;s__curtum	0.0012	0.00142975	0.00366746	0.00123902	0.00388572
269	Firmicutes;__Bacilli;__Lactobacillales;__Lactobacillaceae;_Lactobacillus_salivarius	0.0189	0.00968036	0.0127325	0.0244176	0.0738114
385	Bacteroidetes;__Bacteroidia;__Bacteroidales;__Prevotellaceae;_Prevotella sp.	0.014	0.00971366	0.0238171	0.0197274	0.0303011
628	Bacteroidetes;c__Bacteroidia;o__Bacteroidales;f__Prevotellaceae_Prevotella_denticola	0.0139	0.0275537	0.0953771	0.0489847	0.0839731
228	Firmicutes;__Clostridia;__Clostridiales;_Lachnospiraceae [G-4] sp.	0.0091	0.00217466	0.00717529	0.00476052	0.00654723
941	Bacteroidetes;c__Bacteroidia;o__Bacteroidales;f__Prevotellaceae_Prevotella;_Prevotella histicola	0.0085	0.00124893	0.00616745	0.00199488	0.00411235
902	Firmicutes;__Clostridia;__Clostridiales;__Lachnospiraceae;_Oribacterium sp.	0.0076	0.000503876	0.00191767	0.0100703	0.0175612
107	Actinobacteria;c__Actinobacteria;o__Actinomycetales;f__Actinomycetaceae;_Actinomyces_israelii	0.006	0.000893055	0.00244277	0.0126886	0.0411013
648	Bacteroidetes;c__Bacteroidia;o__Bacteroidales;f__Prevotellaceae_Prevotella_oris	0.0047	0.0119462	0.040016	0.0256279	0.0480488
198	Bacteroidetes;__Bacteroidia;__Bacteroidales;__Prevotellaceae;_Prevotella_multisaccharivorax	0.0026	0.0236682	0.0483998	0.0590971	0.0978301
57	Actinobacteria;c__Actinobacteria;o__Actinomycetales;f__Corynebacteriaceae;g__Corynebacterium;s__matruchotii	0.0016	0.000542493	0.00237231	0.00151933	0.003842
90	Firmicutes;c__Bacilli;o__Lactobacillales;f__Streptococcaceae;_Streptococcus_anginosus	0.0016	0.000118378	0.000438568	0.00250808	0.0051242
902	Firmicutes;__Clostridia;__Clostridiales;__Lachnospiraceae;_Oribacterium sp.	0.0014	0.000503876	0.00191767	0.0100703	0.0175612
305	Fusobacteria;__Fusobacteria;__Fusobacteriales;__Fusobacteriaceae;_Fusobacterium_nucleatum	0.0014	0.00265754	0.00882053	0.0140501	0.037807
557	Actinobacteria;__Actinobacteria;__Coriobacteriales;__Coriobacteriaceae;_Olsenella_uli	0.0013	7.77799e-05	0.000274776	0.00117195	0.00227688
166	Firmicutes;c__Clostridia;o__Clostridiales;f__Veillonellaceae;g__Dialister;s__pneumosintes	0.0013	0.000201214	0.000730784	0.001962	0.00465426
664	Actinobacteria;c__Actinobacteria;o__Coriobacteriales;f__Coriobacteriaceae;_Slackia exigua	0.0011	0.000196634	0.00100264	0.000951746	0.00273835

## Sheet: f)pH_group_2vs4
Table S4. Results from Random Forests classifier of 97% ID OTUs (species-level phylotypes) that discriminate the pH groups (1-5)
(f) 97% ID OTUs that discriminate the oral microbiota of pH group 2 (5.0-5.5) and pH group 4 (6.0-6.5). Comparisons were performed using samples that had a rarefaction depth of 1000 sequences per sample and excluded rare OTU's, which are thoes observed fewer than five times. The error rate for the classification of pH group 2 versus 4 was 35%, estimated by performing out-of-bag validation on 5000…
OTU-ID	Taxonomic assignment	Importance	Relative abundance of 97% ID OTU in each age group (mean ± SD)
		Score	pH (5.0-5.5) Group 2		pH (6.0-6.5) Group 4
549	Firmicutes;__Bacilli;__Lactobacillales;__Lactobacillaceae;_Lactobacillus_coleohominis	0.0181	0.0016199	0.00304819	0	0
893	Firmicutes;__Bacilli;__Lactobacillales;__Lactobacillaceae;_Lactobacillus_fermentum	0.0107	0.00281903	0.00564843	7.14286e-05	0.000267261
269	Firmicutes;__Bacilli;__Lactobacillales;__Lactobacillaceae;_Lactobacillus_salivarius	0.0066	0.00968036	0.0127325	0.00202711	0.00368732
618	Actinobacteria;__Actinobacteria;__Bifidobacteriales;__Bifidobacteriaceae;_Bifidobacteriaceae [G-2] sp.	0.0029	0.0182435	0.0541056	7.52672e-05	0.000281624
628	Bacteroidetes;c__Bacteroidia;o__Bacteroidales;f__Prevotellaceae_Prevotella_denticola	0.0018	0.0275537	0.0953771	0.0248196	0.0464964
531	Firmicutes;__Bacilli;__Lactobacillales;__Lactobacillaceae;_Lactobacillus_crispatus	0.0011	0.240346	0.280966	0.100312	0.257412
604	Proteobacteria;c__Gammaproteobacteria;o__Pseudomonadales;f__Pseudomonadaceae;g__Pseudomonas;__pseudoalcaligenes	0.0169	3.85e-05	0.000196312	0.000811503	0.00275907
138	Proteobacteria;c__Epsilonproteobacteria;o__Campylobacterales;f__Campylobacteraceae;_Campylobacter gracilis	0.0137	0.000233461	0.000822634	0.00499981	0.010669
305	Fusobacteria;__Fusobacteria;__Fusobacteriales;__Fusobacteriaceae;_Fusobacterium_nucleatum	0.0111	0.00265754	0.00882053	0.0283676	0.0450836
682	Proteobacteria;c__Alphaproteobacteria;o__Sphingomonadales;f__Sphingomonadaceae;_Sphingomonas sp.	0.0088	0.00115921	0.00243687	0.0599186	0.191413
57	Actinobacteria;__Actinobacteria;__Actinomycetales;__Corynebacteriaceae:_Corynebacterium_matruchotii	0.0049	0.000542493	0.00237231	0.00403145	0.0100563
294	Firmicutes;__Clostridia;__Clostridiales;__Peptostreptococcaceae;_Mogibacterium neglectum	0.0047	0.000154235	0.000464836	0.000966723	0.00202626
336	Firmicutes;c__Bacilli;o__Lactobacillales;f__Streptococcaceae_oralis	0.0033	0.00187812	0.00509296	0.00195429	0.00267649
557	Actinobacteria;__Actinobacteria;__Coriobacteriales;__Coriobacteriaceae;_Olsenella_uli	0.0031	7.77799e-05	0.000274776	0.00367802	0.00670907
521	Proteobacteria;c__Betaproteobacteria;o__Burkholderiales;f__Burkholderiaceae;g__Lautropia;__mirabilis	0.0027	3.90472e-05	0.000199103	0.00165846	0.00534729
931	Firmicutes;c__Clostridia;o__Clostridiales;f__Peptostreptococcaceae;_Filifactor alocis	0.0021	0	0	0.0141495	0.0381593
166	Firmicutes;c__Clostridia;o__Clostridiales;f__Veillonellaceae;g__Dialister;__pneumosintes	0.0018	0.000201214	0.000730784	0.00537487	0.0122748
362	Firmicutes;c__Clostridia;o__Clostridiales;f__Lachnospiraceae;g__Catonella;__morbi	0.0018	0	0	0.000824349	0.00251981
813	Proteobacteria;c__Betaproteobacteria;o__Burkholderiales;f__Comamonadaceae;g__Leptothrix sp.	0.0016	3.885e-05	0.000198097	0.00191393	0.00543178
90	Firmicutes;c__Bacilli;o__Lactobacillales;f__Streptococcaceae;g__Streptococcus;__anginosus	0.0015	0.000118378	0.000438568	0.000881287	0.0018429
648	Bacteroidetes;c__Bacteroidia;o__Bacteroidales;f__Prevotellaceae_Prevotella_oris	0.0014	0.0119462	0.040016	0.0324747	0.0626616
602	Firmicutes;c__Clostridia;o__Clostridiales;f__Peptostreptococcaceae;g__Peptostreptococcaceae sp.	0.0013	0	0	0.00052687	0.00197137
756	Firmicutes;c__Clostridia;o__Clostridiales;f__Peptostreptococcaceae;g__Peptostreptococcaceae;__stomatis	0.0011	0	0	0.00630812	0.0174106
902	Firmicutes;__Clostridia;__Clostridiales;__Lachnospiraceae;_Oribacterium sp.	0.001	0.000503876	0.00191767	0.00417156	0.00786901

## Sheet: g)pH_group_2vs5
Table S4. Results from Random Forests classifier of 97% ID OTUs (species-level phylotypes) that discriminate the pH groups (1-5)
(g) 97% ID OTUs that discriminate the oral microbiota of pH group 2 (5.0-5.5) and pH group 5 (6.5-8.0). Comparisons were performed using samples that had a rarefaction depth of 1000 sequences per sample and excluded rare OTU's, which are thoes observed fewer than five times. The error rate for the classification of pH group 2 versus 5 was 20%, estimated by performing out-of-bag validation on 5000…
OTU-ID	Taxonomic assignment	Importance	Relative abundance of 97% ID OTU in each age group (mean ± SD)
		Score	pH (5.0-5.5) Group 2		pH (6.5-8.0) Group 5
893	Firmicutes;__Bacilli;__Lactobacillales;__Lactobacillaceae;_Lactobacillus_fermentum	0.0197	0.00281903	0.00564843	4.2735e-05	0.000209358
72	Actinobacteria;__Actinobacteria;__Actinomycetales;__Actinomycetaceae;_Actinomyces_johnsonii	0.0041	0.0206036	0.0769464	0.0166952	0.0276824
385	Bacteroidetes;__Bacteroidia;__Bacteroidales;__Prevotellaceae;_Prevotella sp.	0.0025	0.00971366	0.0238171	0.00730983	0.010028
628	Bacteroidetes;c__Bacteroidia;o__Bacteroidales;f__Prevotellaceae;g__Prevotella;__denticola	0.0021	0.0275537	0.0953771	0.014174	0.0217984
1	Firmicutes;__Bacilli;__Lactobacillales;__Lactobacillaceae;_Lactobacillus_rhamnosus	0.0019	0.142909	0.173987	0.0662506	0.122406
198	Bacteroidetes;__Bacteroidia;__Bacteroidales;__Prevotellaceae;_Prevotella_multisaccharivorax	0.0013	0.0236682	0.0483998	0.00445067	0.0140763
294	Firmicutes;c__Clostridia;o__Clostridiales;f__Peptostreptococcaceae;g__Mogibacterium;s__neglectum	0.0013	0.000154235	0.000464836	0.000127864	0.000345584
76	Actinobacteria;c__Actinobacteria;o__Actinomycetales;f__Actinomycetaceae;_Actinomyces	0.0012	0.0370878	0.134507	0.00663236	0.0114463
416	Firmicutes;c__Bacilli;o__Lactobacillales;f__Lactobacillaceae;g__Lactobacillus;s__kisonensis	0.001	0.00565428	0.0176275	0.000799431	0.00288191
682	Proteobacteria;c__Alphaproteobacteria;o__Sphingomonadales;f__Sphingomonadaceae;_Sphingomonas sp.	0.0496	0.00115921	0.00243687	0.0347954	0.0820279
902	Firmicutes;__Clostridia;__Clostridiales;__Lachnospiraceae;_Oribacterium sp.	0.0238	0.000503876	0.00191767	0.00901141	0.0109722
305	Fusobacteria;__Fusobacteria;__Fusobacteriales;__Fusobacteriaceae;_Fusobacterium_nucleatum	0.0237	0.00265754	0.00882053	0.0202129	0.0308008
354	Proteobacteria;__Gammaproteobacteria;__Enterobacteriales;__Enterobacteriaceae;_Escherichia_coli	0.0228	0.00173643	0.00345606	0.0300952	0.0975041
336	Root;k__Bacteria;p__Firmicutes;c__Bacilli;o__Lactobacillales;f__Streptococcaceae_oralis	0.017	0.00187812	0.00509296	0.0114016	0.0187699
671	Bacteroidetes;__Bacteroidia;__Bacteroidales;__Prevotellaceae;_Prevotella tannerae	0.0143	0	0	0.00823496	0.018276
73	Proteobacteria;__Gammaproteobacteria;__Xanthomonadales;__Xanthomonadaceae;_Stenotrophomonas maltophilia	0.012	0.000154154	0.000786037	0.00272843	0.00686405
228	Firmicutes;__Clostridia;__Clostridiales;_Lachnospiraceae [G-4] sp.	0.0098	0.00217466	0.00717529	0.00286394	0.00432793
138	Proteobacteria;c__Epsilonproteobacteria;o__Campylobacterales;f__Campylobacteraceae;_Campylobacter gracilis	0.0074	0.000233461	0.000822634	0.00200267	0.00358404
90	Firmicutes;c__Bacilli;o__Lactobacillales;f__Streptococcaceae;_Streptococcus anginosus	0.0068	0.000118378	0.000438568	0.00593468	0.0120416
57	Actinobacteria;__Actinobacteria;__Actinomycetales;__Corynebacteriaceae:_Corynebacterium_matruchotii	0.0065	0.000542493	0.00237231	0.00515088	0.0183668
549	Firmicutes;__Bacilli;__Lactobacillales;__Lactobacillaceae;_Lactobacillus_coleohominis	0.0058	0.0016199	0.00304819	0.00175597	0.00677041
557	Actinobacteria;__Actinobacteria;__Coriobacteriales;__Coriobacteriaceae;_Olsenella_uli	0.0052	7.77799e-05	0.000274776	0.00174732	0.00353262
931	Firmicutes;__Clostridia;__Clostridiales;__Peptostreptococcaceae;_Filifactor alocis	0.0048	0	0	0.00369083	0.0127186
585	Bacteroidetes;__Flavobacteria;__Flavobacteriales;__Flavobacteriaceae;_Capnocytophaga sp.	0.0042	0.00023263	0.00118619	0.000839983	0.00327967
596	Actinobacteria;__Actinobacteria;__Coriobacteriales;__Coriobacteriaceae_Atopobium_rimae	0.0034	0.00729887	0.0198772	0.0143611	0.0287185
604	Proteobacteria;c__Gammaproteobacteria;o__Pseudomonadales;f__Pseudomonadaceae;g__Pseudomonas;__pseudoalcaligenes	0.0032	3.85e-05	0.000196312	0.000461912	0.00151811
746	Firmicutes;__Clostridia;__Clostridiales;__Peptostreptococcaceae;_Peptostreptococcus stomatis	0.0031	0	0	0.00573783	0.021424
839	Firmicutes;__Clostridia;__Clostridiales;_Lachnospiraceae [G-1] sp.	0.0028	0.000278757	0.00099152	0.000632614	0.00147784
648	Bacteroidetes;c__Bacteroidia;o__Bacteroidales;f__Prevotellaceae;g__Prevotella;__oris	0.0025	0.0119462	0.040016	0.0333787	0.0731795
813	Proteobacteria;__Betaproteobacteria;__Burkholderiales;__;Comamonadaceae;_Leptothrix sp.	0.0022	3.885e-05	0.000198097	0.00492429	0.0101176
69	Firmicutes;__Clostridia;__Clostridiales;__Peptostreptococcaceae;_Eubacterium [XI][G-1] infirmum	0.002	0.000283467	0.00107056	0.00779586	0.0173281
58	Firmicutes;c__Clostridia;o__Clostridiales;f__Veillonellaceae;g__Selenomonas;__sputigena	0.0014	7.75434e-05	0.000395395	0.000170015	0.000388386
63	Fusobacteria;c__Fusobacteria;o__Fusobacteriales;f__Fusobacteriaceae;g__Leptotrichia;__wadei	0.0014	0.000504032	0.00257007	0.000797304	0.00180432
65	Proteobacteria;c__Alphaproteobacteria;o__Rhizobiales;f__Bradyrhizobiaceae;__Afipia sp.	0.0012	0.000231581	0.000712294	0.0137854	0.0578791

## Sheet: h)pH_group_3vs4
Table S4. Results from Random Forests classifier of 97% ID OTUs (species-level phylotypes) that discriminate the pH groups (1-5)
(h) 97% ID OTUs that discriminate the oral microbiota of pH group 3 (5.5-6.0) and pH group 4 (6.0-6.5). Comparisons were performed using samples that had a rarefaction depth of 1000 sequences per sample and excluded rare OTU's, which are thoes observed fewer than five times. The error rate for the classification of pH group 3 versus 4 was 43.1%, estimated by performing out-of-bag validation on 50…
OTU-ID	Taxonomic assignment	Importance	Relative abundance of 97% ID OTU in each age group (mean ± SD)
		Score	pH (5.5-6.0) Group 3		pH (6.0-6.5) Group 4
198	Bacteroidetes;__Bacteroidia;__Bacteroidales;__Prevotellaceae;_Prevotella_multisaccharivorax	0.0084	0.0590971	0.0978301	0.0225167	0.0612741
385	Bacteroidetes;c__Bacteroidia;o__Bacteroidales;f__Prevotellaceae;g__Prevotella sp.	0.0019	0.0197274	0.0303011	0.015362	0.0168478
604	Proteobacteria;c__Gammaproteobacteria;o__Pseudomonadales;f__Pseudomonadaceae;g__Pseudomonas;s__pseudoalcaligenes	0.0044	0	0	0.000811503	0.00275907
557	Actinobacteria;c__Actinobacteria;o__Coriobacteriales;f__Coriobacteriaceae;g__Olsenella;s__uli	0.0034	0.00117194	0.00227688	0.00367802	0.00670907
952	Actinobacteria;c__Actinobacteria;o__Actinomycetales;f__Propionibacteriaceae:_Propionibacterium_acidifaciens	0.0022	0.024926	0.0468332	0.036264	0.0410676
294	Firmicutes;__Clostridia;__Clostridiales;__Peptostreptococcaceae;_Mogibacterium neglectum	0.0017	6.85571e-05	0.000260913	0.000966723	0.00202626
550	Fusobacteria;c__Fusobacteria;o__Fusobacteriales;f__Fusobacteriaceae;g__Leptotrichia sp.	0.0013	6.75447e-05	0.000369958	0.0022902	0.00646577
585	Bacteroidetes;c__Flavobacteria;o__Flavobacteriales;f__Flavobacteriaceae;g__Capnocytophaga sp.	0.0011	0.000334987	0.000713355	0.00444296	0.011218

## Sheet: i)pH_group_3vs5
Table S4. Results from Random Forests classifier of 97% ID OTUs (species-level phylotypes) that discriminate the pH groups (1-5)
(i) 97% ID OTUs that discriminate the oral microbiota of pH group 3 (5.5-6.0) and pH group 5 (6.5-8.0). Comparisons were performed using samples that had a rarefaction depth of 1000 sequences per sample and excluded rare OTU's, which are thoes observed fewer than five times. The error rate for the classification of pH group 3 versus 5 was 48.1%, estimated by performing out-of-bag validation on 50…
OTU-ID	Taxonomic assignment	Importance	Relative abundance of 97% ID OTU in each age group (mean ± SD)
		Score	pH (5.5-6.0) Group 3		pH (6.5-8.0) Group 5
198	Bacteroidetes;__Bacteroidia;__Bacteroidales;__Prevotellaceae;_Prevotella_multisaccharivorax	0.0105	0.0590971	0.0978301	0.00445067	0.0140763
952	Actinobacteria;c__Actinobacteria;o__Actinomycetales;f__Propionibacteriaceae:_Propionibacterium_acidifaciens	0.0024	0.024926	0.0468332	0.0124579	0.0306071
939	Firmicutes;c__Clostridia;o__Clostridiales;f__Lachnospiraceae;_Shuttleworthia_satelles	0.0016	0.0156414	0.0401511	0.00357763	0.0112154
385	Bacteroidetes;__Bacteroidia;__Bacteroidales;__Prevotellaceae;_Prevotella sp.	0.0016	0.0197274	0.0303011	0.00730983	0.010028
704	Firmicutes;c__Clostridia;o__Clostridiales;f__Veillonellaceae;g__Mitsuokella sp.	0.0016	0.000402631	0.00110756	0	0
682	Proteobacteria;c__Alphaproteobacteria;o__Sphingomonadales;f__Sphingomonadaceae;_Sphingomonas sp.	0.0235	0.00273104	0.00723656	0.0347954	0.0820279
354	Proteobacteria;__Gammaproteobacteria;__Enterobacteriales;__Enterobacteriaceae;_Escherichia_coli	0.0192	0.00347974	0.0129436	0.0300952	0.0975041
336	Firmicutes;c__Bacilli;o__Lactobacillales;f__Streptococcaceae_oralis	0.0116	0.00258174	0.00661651	0.0114016	0.0187699
73	Proteobacteria;__Gammaproteobacteria;__Xanthomonadales;__Xanthomonadaceae;_Stenotrophomonas maltophilia	0.0079	0.000166967	0.00064876	0.00272843	0.00686405
87	Bacteroidetes;c__Flavobacteria;o__Flavobacteriales;f__Flavobacteriaceae;g__Capnocytophaga sp.	0.0021	0.000334987	0.000713355	0.000839983	0.00327967
58	Firmicutes;c__Clostridia;o__Clostridiales;f__Veillonellaceae;g__Selenomonas;__sputigena	0.0018	0.0001001	0.000548271	0.000170015	0.000388386
671	Bacteroidetes;__Bacteroidia;__Bacteroidales;__Prevotellaceae;_Prevotella tannerae	0.0015	0.00112575	0.00445958	0.00823496	0.018276
659	Actinobacteria;__Actinobacteria;__Coriobacteriales;__Coriobacteriaceae;_Cryptobacterium curtum	0.0014	0.00123902	0.00388572	0.00206363	0.00434228
210	Bacteroidetes;c__Bacteroidia;o__Bacteroidales;f__Prevotellaceae;g__Prevotella;s__nigrescens	0.0013	0.003105	0.00593988	0.00386516	0.0146899
931	Firmicutes;__Clostridia;__Clostridiales;__Peptostreptococcaceae;_Filifactor alocis	0.0012	0.000891632	0.00488367	0.00369083	0.0127186
305	Fusobacteria;__Fusobacteria;__Fusobacteriales;__Fusobacteriaceae;_Fusobacterium_nucleatum	0.001	0.0140501	0.037807	0.0202129	0.0308008

## Sheet: j)pH_group_4vs5
Table S4. Results from Random Forests classifier of 97% ID OTUs (species-level phylotypes) that discriminate the pH groups (1-5)
(j) 97% ID OTUs that discriminate the oral microbiota of pH group 4 (6.0-6.5) and pH group 5 (6.5-8.0). Comparisons were performed using samples that had a rarefaction depth of 1000 sequences per sample and excluded rare OTU's, which are thoes observed fewer than five times. The error rate for the classification of pH group 4 versus 5 was 55.3%, estimated by performing out-of-bag validation on 50…
OTU-ID	Taxonomic assignment	Importance	Relative abundance of 97% ID OTU in each age group (mean ± SD)
		Score	pH (6.0-6.5) Group 4		pH (6.5-8.0) Group 5
952	Actinobacteria;c__Actinobacteria;o__Actinomycetales;f__Propionibacteriaceae:_Propionibacterium_acidifaciens	0.0237	0.036264	0.0410676	0.0124579	0.0306071
704	Firmicutes;__Clostridia;__Clostridiales;__Veillonellaceae;_Mitsuokella sp.	0.0028	0.000218497	0.000434262	0	0
682	Proteobacteria;c__Alphaproteobacteria;o__Sphingomonadales;f__Sphingomonadaceae;_Sphingomonas sp.	0.0028	0.0599186	0.191413	0.0347954	0.0820279
73	Proteobacteria;__Gammaproteobacteria;__Xanthomonadales;__Xanthomonadaceae;_Stenotrophomonas maltophilia	0.0073	7.20773e-05	0.000269688	0.00272843	0.00686405
336	Root;k__Bacteria;p__Firmicutes;c__Bacilli;o__Lactobacillales;f__Streptococcaceae_oralis	0.0036	0.00195429	0.00267649	0.0114016	0.0187699
228	Firmicutes;__Clostridia;__Clostridiales;_Lachnospiraceae [G-4] sp.	0.0021	0.00180149	0.00282039	0.00286394	0.00432793
416	Firmicutes;c__Bacilli;o__Lactobacillales;f__Lactobacillaceae;g__Lactobacillus;__kisonensis	0.0011	0	0	0.000799431	0.00288191
354	Proteobacteria;__Gammaproteobacteria;__Enterobacteriales;__Enterobacteriaceae;_Escherichia_coli	0.007	0.0039698	0.0114424	0.0300952	0.0975041
