# Supplementary material for: Bacterial Profile of Dentine Caries and the Impact of pH on Bacterial Population Diversity
Source: PLoS One. 2014 Mar 27;9(3):e92940. doi: 10.1371/journal.pone.0092940 (PMC3968045; doi:10.1371/journal.pone.0092940)
Supplement: Table S6 — The bacterial taxa (HOMD and rdp format, S6a and b) which are discrimintatory of different pH values, and the taxa which form the ‘core’ that are non-discriminatatory for pH. These results are obtained from the combined Random Forest analysis, comparing the pH groups. (XLS) [file pone.0092940.s006.xls]

## Sheet: Table S6a
Table S6a. The bacterial taxa (HOMD format) which are discrimintatory of different pH values, and the taxa which form the 'core' that are non-discriminatatory for pH. These results are obtained from the combined Random Forest analysis, comparing the pH groups.
OTU_ID	Important taxa	OUT_ID	Core taxa
654	Acinetobacter sp. | HOT-408 | clone C4AKM094 | AY278636 | 2 | P	532	Abiotrophia defectiva | HOT-389 | strain ATCC 49176 | D50541 | 236 | N
107	Actinomyces israelii | HOT-645 | strain CIP 103259 | X82450 | 107 | N	409	Actinobaculum sp. | HOT-183 | clone EL030 | AY008311 | 21 | U
72	Actinomyces johnsonii | HOT-849 | strain F0330 | GU470900 | 15 | N	194	Actinomyces graevenitzii | HOT-866 | strain F0530 | tbd | 6 | N
54	Actinomyces sp. | HOT-448 | clone IP073 | AY349365 | 107 | P	356	Aggregatibacter sp. | HOT-513 | clone MB3_C38 | DQ003635 | 4 | P
65	Afipia sp. genomospecies 4 | HOT-636 | strain G8569 | U87774 | 4 | U	793	Bacillus clausii | HOT-045 | strain SIN84 | AJ297498 | 12 | N
596	Atopobium rimae | HOT-750 | strain ATCC49626 | AF292371 | 164 | N	753	Bacteroidaceae [G-1] sp. | HOT-272 | clone _X083 | AY005066 | 210 | U
760	Atopobium sp. | HOT-416 | clone C3MLM018 | AY278623 | 101 | P	700	Bacteroidales [G-2] sp. | HOT-274 | clone AU126 | AY005072 | 51 | U
618	Bifidobacteriaceae [G-2] sp. | HOT-407 | clone C5AKM003 | AY278612 | 1 | P	802	Bacteroides zoogleoformans | HOT-465 | strain ATCC 33285 | L16488 | 0 | N
138	Campylobacter gracilis | HOT-623 | strain ATCC 33236 | L04320 | 362 | N	873	Bacteroides zoogleoformans | HOT-465 | strain ATCC 33285 | L16488 | 0 | N
585	Capnocytophaga sp. | HOT-412 | clone C2MKM106 | AY278613 | 7 | U	863	Bacteroidetes [G-3] sp. | HOT-365 | clone MCE7_164 | AF481206 | 20 | P
362	Catonella morbi | HOT-165 | clone MB5_P12 | DQ003629 | 92 | N	748	Bacteroidetes [G-5] sp. | HOT-511 | clone MB3_C19 | DQ003634 | 4 | P
85	Corynebacterium durum | HOT-595 | strain IBS G15036 | Z97069 | 28 | N	505	Bifidobacterium dentium | HOT-588 | strain ATCC 27534 | D86183 | 55 | N
57	Corynebacterium matruchotii | HOT-666 | strain CIP 81.82 | X82065 | 169 | N	860	Bifidobacterium dentium | HOT-588 | strain ATCC 27534 | D86183 | 55 | N
659	Cryptobacterium curtum | HOT-579 | strain F0066 | GQ422741 | 31 | N	974	Bifidobacterium longum | HOT-862 | strain ATCC 15697 | NR_043437 | 2 | N
674	Dialister invisus | HOT-118 | strain GBA27 | AF287788 | 460 | N	126	Bradyrhizobium elkanii | HOT-597 | strain USDA 76 | U35000 | 0 | N
166	Dialister pneumosintes | HOT-736 | strain ATCC 33048 | X82500 | 186 | N	398	Brevundimonas diminuta | HOT-590 | strain IFO 3140 | D49422 | 0 | N
354	Escherichia coli | HOT-574 | strain not listed | M25588 | 171 | N	211	Burkholderia cepacia | HOT-571 | strain ATCC 25416 | AF097530 | 16 | N
69	Eubacterium [XI][G-1] infirmum | HOT-105 | strain A35MT | AF287761 | 57 | N	402	Campylobacter concisus | HOT-575 | strain FDC 288 | L06977 | 69 | N
931	Filifactor alocis | HOT-539 | strain ATCC 35896 | AJ006962 | 108 | N	86	Capnocytophaga granulosa | HOT-325 | strain LMG 16022 | U41347 | 344 | N
305	Fusobacterium nucleatum ss. animalis | HOT-420 | strain NCTC 12276 | X55404 | 255 | N	787	Centipeda periodontii | HOT-726 | strain DSM 2778 | AJ010963 | 9 | N
839	Lachnospiraceae [G-1] sp. | HOT-082 | clone BE088 | AF385552 | 15 | U	843	Delftia acidovorans | HOT-023 | strain MBIC1305 | AB020186 | | N
228	Lachnospiraceae [G-4] sp. | HOT-419 | clone C4ALM087 | AY278618 | 33 | U	742	Desulfobulbus sp. | HOT-041 | clone _R004 | AY005037 | 32 | P
549	Lactobacillus coleohominis | HOT-816 | strain DSM 14060 | AM113776 | 3 | N	97	Dialister micraerophilus | HOT-843 | strain ADV 04.01 | AF473837 | 13 | N
531	Lactobacillus crispatus | HOT-817 | strain DSM 20584 | Y17362 | 10 | N	29	Dialister sp. | HOT-119 | clone BS016 | AF287786 | 15 | P
893	Lactobacillus fermentum | HOT-608 | strain ATCC 14931 | M58819 | 60 | N	870	Eubacterium [XI][G-3] brachy | HOT-557 | strain ATCC 33089 | U13038 | 0 | N
416	Lactobacillus kisonensis | HOT-424 | strain C4M_47 | AY278620 | 11 | N	690	Eubacterium [XI][G-5] saphenum | HOT-759 | strain ATCC 49989 | U65987 | 130 | N
1	Lactobacillus rhamnosus | HOT-749 | strain F11 | AF243146 | 44 | N	132	Eubacterium [XI][G-6] nodatum | HOT-694 | strain ATCC 33099 | Z36274 | 2 | N
269	Lactobacillus salivarius | HOT-756 | strain ATCC 11741 | AF089108 | 33 | N	156	Flavobacteriales [G-1] sp. | HOT-321 | clone AZ123 | AF385549 | 3 | P
521	Lautropia mirabilis | HOT-022 | strain Fredericksen | X73223 | 138 | N	564	Haemophilus parainfluenzae | HOT-718 | strain CIP 102513 | EU083530 | 18 | N
813	Leptothrix sp. | HOT-025 | clone AV011a | AF385528 | 11 | P	847	Johnsonella ignava | HOT-635 | strain ATCC 51276 | X87152 | 13 | N
550	Leptotrichia sp. | HOT-498 | clone IK040 | AY349387 | 15 | U	869	Kingella oralis | HOT-706 | strain CCUG 30450 | L06164 | 88 | N
63	Leptotrichia wadei | HOT-222 | strain A39FD | AF287816 | 50 | N	1002	Kocuria sp. | HOT-189 | clone AW006 | AF385532 | 2 | P
704	Mitsuokella sp. | HOT-131 | clone C5AKM062 | AY278627 | 167 | P	467	Lachnospiraceae [G-2] sp. | HOT-100 | clone EI074 | AF385573 | 58 | P
294	Mogibacterium neglectum | HOT-691 | strain ATCC 700924 | AB037875 | 3 | N	122	Lachnospiraceae [G-3] sp. | HOT-096 | clone DO008 | AF385508 | 20 | U
414	Olsenella profusa | HOT-806 | strain D315A-29 | AF292374 | 33 | N	569	Lachnospiraceae [G-5] sp. | HOT-080 | clone BB124 | AF287772 | 4 | P
557	Olsenella uli | HOT-038 | strain ATCC 49627 | AF292373 | 14 | N	963	Lachnospiraceae [G-7] sp. | HOT-163 | clone AH153 | AF287769 | 2 | P
902	Oribacterium sp. | HOT-372 | clone MCE9_31 | AF481220 | 46 | U	915	Lactobacillus jensenii | HOT-839 | strain KC36b | AF243159 | 0 | N
602	Peptostreptococcaceae [XI][G-3] sp. | HOT-495 | clone JS001 | AY349378 | 2 | P	908	Lactobacillus plantarum | HOT-861 | strain ZDY78 | EU559598 | 91 | N
746	Peptostreptococcus stomatis | HOT-112 | clone CK035 | AF287763 | 191 | N	19	Lactobacillus sp. | HOT-052 | strain DoxG2 | GQ422710 | 0 | U
628	Prevotella denticola | HOT-291 | clone AH005 | AY005053 | 61 | N	743	Lactobacillus vaginalis | HOT-051 | strain DoxG3 | GQ422709 | 87 | N
941	Prevotella histicola | HOT-298 | clone BE073 | AF385551 | 47 | N	544	Leptotrichia hofstadii | HOT-224 | strain FAC5 | AF287813 | 17 | N
198	Prevotella multisaccharivorax | HOT-794 | strain JCM 12954 | AB200414 | 12 | N	255	Leptotrichia shahii | HOT-214 | clone DE081 | AF366268 | 8 | N
210	Prevotella nigrescens | HOT-693 | strain NCTC 9336 | X73963 | 76 | N	491	Leptotrichia shahii | HOT-214 | clone DE081 | AF366268 | 8 | N
648	Prevotella oris | HOT-311 | strain ATCC 33573 | L16474 | 153 | N	94	Leptotrichia sp. | HOT-215 | clone DR011 | AF385518 | 17 | P
118	Prevotella oulorum | HOT-288 | strain C08KA | GQ422734 | 13 | N	264	Neisseria pharyngis | HOT-729 | strain NCTC 4590 | AJ239281 | 81 | N
98	Prevotella salivae | HOT-307 | clone DO033 | AF385512 | 7 | N	84	Neisseria sp. | HOT-016 | clone AP067 | AY005024 | 0 | U
385	Prevotella sp. | HOT-292 | clone AH125 | AY005060 | 13 | P	501	Olsenella sp | HOT-809 | strain F0206 | EU592965 | 0 | U
671	Prevotella tannerae | HOT-466 | strain ATCC 51259 | AJ005634 | 64 | N	26	Paenibacillus sp | HOT-786 | strain F0064 | GQ422747 | 0 | U
952	Propionibacterium acidifaciens | HOT-191 | strain FMA5 | AF287756 | 159 | N	277	Parascardovia denticolens | HOT-586 | strain DSM 10105 | D89331 | 17 | N
604	Pseudomonas pseudoalcaligenes | HOT-740 | strain LMG 1225 | Z76666 | 1 | N	368	Parvimonas micra | HOT-111 | clone BS044 | AF385559 | 237 | N
314	Pseudoramibacter alactolyticus | HOT-538 | clone CK057 | AF287778 | 197 | N	195	Parvimonas sp. | HOT-393 | strain P4P_31 | AY207059 | 8 | U
58	Selenomonas sputigena | HOT-151 | strain ATCC 35185 | AF287793 | 305 | N	880	Peptostreptococcaceae [XI][G-2] sp. | HOT-091 | clone CK047 | AF287762 | 5 | P
939	Shuttleworthia satelles | HOT-095 | strain D143K-13 | AF399956 | 76 | N	945	Peptostreptococcaceae [XI][G-4] sp. | HOT-369 | clone MCE10_174 | AF481212 | 24 | P
664	Slackia exigua | HOT-602 | strain ATCC 700122 | AF101240 | 2 | N	799	Peptostreptococcaceae [XI][G-7] sp. | HOT-081 | clone BB142 | AF287764 | 3 | P
682	Sphingomonas sp. | HOT-003 | clone AV069 | AF385529 | 2 | P	783	Peptostreptococcaceae [XIII][G-1] sp. | HOT-113 | clone DA014 | AF287766 | 18 | P
73	Stenotrophomonas maltophilia | HOT-663 | strain LMG 958 | X95923 | 28 | N	324	Porphyromonas catoniae | HOT-283 | clone DS033 | AF366271 | 14 | N
90	Streptococcus anginosus | HOT-543 | strain ATCC 33397 | AF104678 | 566 | N	811	Porphyromonas sp. | HOT-395 | clone P4GB_100 | AY207057 | 2 | P
237	Streptococcus downei | HOT-594 | strain ATCC 33748 | AY188350 | 49 | N	581	Porphyromonas uenonis | HOT-785 | strain F0120 | GQ422746 | 0 | N
336	Streptococcus oralis | HOT-707 | strain ATCC 35037 | AF003932 | 20 | N	381	Prevotella baroniae | HOT-553 | clone PUS9.180 | AJ012605 | 5 | N
		308	Prevotella buccae | HOT-560 | strain ATCC 33690 | L16478 | 9 | N
		759	Prevotella dentalis | HOT-583 | strain DSM 3688 | X81876 | 2 | N
		558	Prevotella intermedia | HOT-643 | strain ATCC 25611 | L16468 | 55 | N
		833	Prevotella maculosa | HOT-289 | clone AA016 | AY005058 | 18 | N
		234	Prevotella marshii | HOT-665 | strain E9_34 | AF481227 | 4 | N
		168	Prevotella oralis | HOT-705 | strain ATCC 33269 | AY323522 | 43 | N
		816	Prevotella pleuritidis [NV] | HOT-303 | clone FL019 | AY349392 | 21 | N
		912	Propionibacterium propionicum | HOT-739 | strain DSM 43307 | AJ315953 | 107 | N
		723	Pseudomonas otitidis | HOT-834 | strain MCC 10330 | AY953147 | 4 | N
		331	Rothia dentocariosa | HOT-587 | strain ATCC 17931 | M59055 | 207 | N
		154	Scardovia wiggsiae | HOT-195 | clone CX010 | AF287758 | 23 | N
		516	SR1 [G-1] sp. | HOT-345 | clone _X112 | AF125207 | 7 | P
		578	Staphylococcus epidermidis | HOT-601 | strain ATCC 14990 | D83363 | 3 | N
		708	Streptococcus mutans | HOT-686 | strain NCTC 10449 | AJ243965 | 1500 | N
		140	Streptococcus salivarius | HOT-755 | strain ATCC 13419 | M58839 | 121 | N
		439	Tannerella forsythia | HOT-613 | strain FDC 338 | L16495 | 88 | N
		220	Tannerella sp. | HOT-286 | clone BU063 | AY008308 | 16 | P
		437	TM7 [G-1] sp. | HOT-346 | clone AH040 | AF125204 | 23 | P
		568	Treponema maltophilum | HOT-664 | clone _C021 | AF023038 | 15 | N
		689	Treponema sp. | HOT-226 | clone _G054 | AF023062 | 1 | P
		573	Veillonellaceae [G-1] sp. | HOT-132 | clone CS015 | AF287791 | 32 | P
		866	Yersinia pestis | HOT-827 | strain not listed | L37604 | 0 | N

## Sheet: Table S6b
Table S6b. The bacterial taxa (rdp format)which are discrimintatory of different pH values, and the taxa which form the 'core' that are non-discriminatatory for pH. These results are obtained from the combined Random Forest analysis, comparing the pH groups.
OTU_ID	Important taxa	OUT_ID	Core taxa
654	Acinetobacter sp.	532	Abiotrophia defectiva
107	Actinomyces israelii	409	Actinobaculum sp.
72	Actinomyces johnsonii	194	Actinomyces graevenitzii
54	Actinomyces sp.	356	Aggregatibacter sp.
65	Afipia sp. genomospecies 4	793	Bacillus clausii
596	Atopobium rimae	753	Bacteroidaceae [G-1] sp.
760	Atopobium sp.	700	Bacteroidales [G-2] sp.
618	Bifidobacteriaceae [G-2] sp.	802	Bacteroides zoogleoformans
138	Campylobacter gracilis	873	Bacteroides zoogleoformans
585	Capnocytophaga sp.	863	Bacteroidetes [G-3] sp.
362	Catonella morbi	748	Bacteroidetes [G-5] sp.
85	Corynebacterium durum	505	Bifidobacterium dentium
57	Corynebacterium matruchotii	860	Bifidobacterium dentium
659	Cryptobacterium curtum	974	Bifidobacterium longum
674	Dialister invisus	126	Bradyrhizobium elkanii
166	Dialister pneumosintes	398	Brevundimonas diminuta
354	Escherichia coli	211	Burkholderia cepacia
69	Eubacterium [XI][G-1] infirmum	402	Campylobacter concisus
931	Filifactor alocis	86	Capnocytophaga granulosa
305	Fusobacterium nucleatum ss. animalis	787	Centipeda periodontii
839	Lachnospiraceae [G-1] sp.	843	Delftia acidovorans
228	Lachnospiraceae [G-4] sp.	742	Desulfobulbus sp.
549	Lactobacillus coleohominis	97	Dialister micraerophilus
531	Lactobacillus crispatus	29	Dialister sp.
893	Lactobacillus fermentum	870	Eubacterium [XI][G-3] brachy
416	Lactobacillus kisonensis	690	Eubacterium [XI][G-5] saphenum
1	Lactobacillus rhamnosus	132	Eubacterium [XI][G-6] nodatum
269	Lactobacillus salivarius	156	Flavobacteriales [G-1] sp.
521	Lautropia mirabilis	564	Haemophilus parainfluenzae
813	Leptothrix sp.	847	Johnsonella ignava
550	Leptotrichia sp.	869	Kingella oralis
63	Leptotrichia wadei	1002	Kocuria sp.
704	Mitsuokella sp.	467	Lachnospiraceae [G-2] sp.
294	Mogibacterium neglectum	122	Lachnospiraceae [G-3] sp.
414	Olsenella profusa	569	Lachnospiraceae [G-5] sp.
557	Olsenella uli	963	Lachnospiraceae [G-7] sp.
902	Oribacterium sp.	915	Lactobacillus jensenii
602	Peptostreptococcaceae [XI][G-3] sp.	908	Lactobacillus plantarum
746	Peptostreptococcus stomatis	19	Lactobacillus sp.
628	Prevotella denticola	743	Lactobacillus vaginalis
941	Prevotella histicola	544	Leptotrichia hofstadii
198	Prevotella multisaccharivorax	255	Leptotrichia shahii
210	Prevotella nigrescens	491	Leptotrichia shahii
648	Prevotella oris	94	Leptotrichia sp.
118	Prevotella oulorum	264	Neisseria pharyngis
98	Prevotella salivae	84	Neisseria sp.
385	Prevotella sp.	501	Olsenella sp
671	Prevotella tannerae	26	Paenibacillus sp
952	Propionibacterium acidifaciens	277	Parascardovia denticolens
604	Pseudomonas pseudoalcaligenes	368	Parvimonas micra
314	Pseudoramibacter alactolyticus	195	Parvimonas sp.
58	Selenomonas sputigena	880	Peptostreptococcaceae [XI][G-2] sp.
939	Shuttleworthia satelles	945	Peptostreptococcaceae [XI][G-4] sp.
664	Slackia exigua	799	Peptostreptococcaceae [XI][G-7] sp.
682	Sphingomonas sp.	783	Peptostreptococcaceae [XIII][G-1] sp.
73	Stenotrophomonas maltophilia	324	Porphyromonas catoniae
90	Streptococcus anginosus	811	Porphyromonas sp.
237	Streptococcus downei	581	Porphyromonas uenonis
336	Streptococcus oralis	381	Prevotella baroniae
		308	Prevotella buccae
		759	Prevotella dentalis
		558	Prevotella intermedia
		833	Prevotella maculosa
		234	Prevotella marshii
		168	Prevotella oralis
		816	Prevotella pleuritidis [NV]
		912	Propionibacterium propionicum
		723	Pseudomonas otitidis
		331	Rothia dentocariosa
		154	Scardovia wiggsiae
		516	SR1 [G-1] sp.
		578	Staphylococcus epidermidis
		708	Streptococcus mutans
		140	Streptococcus salivarius
		439	Tannerella forsythia
		220	Tannerella sp.
		437	TM7 [G-1] sp.
		568	Treponema maltophilum
		689	Treponema sp.
		573	Veillonellaceae [G-1] sp.
		866	Yersinia pestis
